# Supplementary material for: 14,54-Dichloro-3(2,7),7(2,7)-dinaphthal­ena-2,4,6,8-tetra­oxa-1(2,6),5(2,6)-di(1,3,5-triazina)octa­phane
Source: Acta Crystallogr Sect E Struct Rep Online. 2011 Aug 31;67(Pt 9):o2525. doi: 10.1107/S160053681103460X (PMC3200940; doi:10.1107/S160053681103460X)
Supplement: Supplementary file 1 [file e-67-o2525-sup1.cif]

##############################################################################
#                                                                            #
# This CIF contains the data in a paper accepted for publication in          #
# Acta Crystallographica Section E. It conforms to the requirements of       #
# Notes for Authors for Acta Crystallographica Section E, and has been       #
# peer reviewed under the auspices of the IUCr Commission on Journals.       #
#                                                                            #
# Full details of the Crystallographic Information File format               #
# are given in the paper "The Crystallographic Information File (CIF):       #
# a New Standard Archive File for Crystallography" by S. R. Hall, F. H.      #
# Allen and I. D. Brown [Acta Cryst. (1991), A47, 655-685].                  #
#                                                                            #
# The current version of the core CIF dictionary is obtainable from          #
# ftp://ftp.iucr.org/pub/cif_core.dic.                                       #
#                                                                            #
# Software is freely available for graphical display of the structure(s)     #
# in this CIF. For information consult the CIF software page                 #
# http://www.iucr.org/resources/cif/software.                                #
#                                                                            #
# This file may be used for bona fide research purposes within the           #
# scientific community so long as proper attribution is given to the journal # 
# article from which it was obtained.                                        #
#                                                                            #
##############################################################################
data_I
_audit_creation_method     SHELXL-97
_chemical_name_systematic
;
5,19-dichloro-2,8,16,22-tetraoxa-4,6,18,20,32,36-
hexaazaheptacyclo[21.5.3.2^9,12^.1^3,7^.1^11,15^.1^17,21^.0^26,30^]
hexatriaconta-
1(29),3,5,7(36),9,11,13,15(33),17(32),18,20,23(31),24,26(30),27,34-hexadecaene
;
_chemical_name_common
;
1^4^,5^4^-Dichloro-3(2,7),7(2,7)-dinaphthalena-2,4,6,8-
tetraoxa-1(2,6),5(2,6)-di(1,3,5-triazina)octaphane
Dichlorotetraoxacalix[2]naphthalene[2]triazine
;
_chemical_formula_moiety     'C26 H12 Cl2 N6 O4'
_chemical_formula_sum     'C26 H12 Cl2 N6 O4'
_chemical_formula_iupac     'C26 H12 Cl2 N6 O4'
_chemical_formula_weight     543.32
_chemical_melting_point     ?
_symmetry_cell_setting     monoclinic
_symmetry_space_group_name_H-M     'P 21/n'
_symmetry_space_group_name_Hall     '-P 2yn'
loop_
    _symmetry_equiv_pos_as_xyz
    'x, y, z'
    '-x+1/2, y+1/2, -z+1/2'
    '-x, -y, -z'
    'x-1/2, -y-1/2, z-1/2'
_cell_length_a     15.514(3)
_cell_length_b     7.967(3)
_cell_length_c     18.527(5)
_cell_angle_alpha     90.00
_cell_angle_beta     90.60(2)
_cell_angle_gamma     90.00
_cell_volume     2289.8(11)
_cell_formula_units_Z     4
_cell_measurement_reflns_used     49
_cell_measurement_theta_min     4.89
_cell_measurement_theta_max     12.48
_cell_measurement_temperature     295(2)
_exptl_crystal_description     prism
_exptl_crystal_colour     colorless
_exptl_crystal_size_max     0.5
_exptl_crystal_size_mid     0.4
_exptl_crystal_size_min     0.3
_exptl_crystal_density_diffrn     1.576
_exptl_crystal_density_meas     ?
_exptl_crystal_density_method     'not measured'
_exptl_crystal_F_000     1104
_exptl_absorpt_coefficient_mu     0.334
_exptl_absorpt_correction_type     none
_exptl_absorpt_process_details     ?
_exptl_absorpt_correction_T_min     ?
_exptl_absorpt_correction_T_max     ?
_exptl_special_details     ?
_diffrn_ambient_temperature     295(2)
_diffrn_radiation_type     MoK\a
_diffrn_radiation_wavelength     0.71073
_diffrn_radiation_source     'fine-focus sealed tube'
_diffrn_radiation_monochromator     graphite
_diffrn_measurement_device_type     'Bruker P4'
_diffrn_measurement_method     \w
_diffrn_detector_area_resol_mean     ?
_diffrn_reflns_number     5492
_diffrn_reflns_av_R_equivalents     0.0338
_diffrn_reflns_av_sigmaI/netI     0.0476
_diffrn_reflns_theta_min     2.20
_diffrn_reflns_theta_max     25.50
_diffrn_reflns_theta_full     25.50
_diffrn_measured_fraction_theta_max     1.000
_diffrn_measured_fraction_theta_full     1.000
_diffrn_reflns_limit_h_min     -1
_diffrn_reflns_limit_h_max     18
_diffrn_reflns_limit_k_min     -9
_diffrn_reflns_limit_k_max     1
_diffrn_reflns_limit_l_min     -22
_diffrn_reflns_limit_l_max     22
_diffrn_standards_number     3
_diffrn_standards_interval_count     97
_diffrn_standards_interval_time     ?
_diffrn_standards_decay_%     0
_refine_special_details
;
Refinement of <i>F</i>^2^ against ALL reflections. The weighted <i>R</i>-factor
<i>wR</i> and goodness of fit <i>S</i> are based on <i>F</i>^2^, conventional
<i>R</i>-factors <i>R</i> are based on <i>F</i>, with <i>F</i> set to zero for
negative <i>F</i>^2^. The threshold expression of <i>F</i>^2^ >
\s(<i>F</i>^2^) is used only for calculating <i>R</i>-factors(gt) <i>etc</i>.
and is not relevant to the choice of reflections for refinement.
<i>R</i>-factors based on <i>F</i>^2^ are statistically about twice as large
as those based on <i>F</i>, and <i>R</i>- factors based on ALL data will be
even larger.
;
_reflns_number_total     4266
_reflns_number_gt     2582
_reflns_threshold_expression     I>2\s(I)
_refine_ls_structure_factor_coef     Fsqd
_refine_ls_matrix_type     full
_refine_ls_R_factor_all     0.0984
_refine_ls_R_factor_gt     0.0565
_refine_ls_wR_factor_gt     0.1053
_refine_ls_wR_factor_ref     0.1234
_refine_ls_goodness_of_fit_ref     1.034
_refine_ls_restrained_S_all     1.034
_refine_ls_number_reflns     4266
_refine_ls_number_parameters     343
_refine_ls_number_restraints     0
_refine_ls_hydrogen_treatment     constr
_refine_ls_weighting_scheme     calc
_refine_ls_weighting_details
          'calc w=1/[\s^2^(Fo^2^)+(0.0010P)^2^+2.800P] where P=(Fo^2^+2Fc^2^)/3'
_atom_sites_solution_hydrogens     geom
_atom_sites_solution_primary     direct
_atom_sites_solution_secondary     difmap
_refine_ls_shift/su_max     0.001
_refine_ls_shift/su_mean     0.000
_refine_diff_density_max     0.406
_refine_diff_density_min     -0.393
_refine_ls_extinction_method     none
_refine_ls_extinction_coef     ?
loop_
    _atom_type_symbol
    _atom_type_description
    _atom_type_scat_dispersion_real
    _atom_type_scat_dispersion_imag
    _atom_type_scat_source
    'C' 'C' 0.0033 0.0016
                         'International Tables Vol C Tables 4.2.6.8 and 6.1.1.4'
    'H' 'H' 0.0000 0.0000
                         'International Tables Vol C Tables 4.2.6.8 and 6.1.1.4'
    'N' 'N' 0.0061 0.0033
                         'International Tables Vol C Tables 4.2.6.8 and 6.1.1.4'
    'O' 'O' 0.0106 0.0060
                         'International Tables Vol C Tables 4.2.6.8 and 6.1.1.4'
    'Cl' 'Cl' 0.1484 0.1585
                         'International Tables Vol C Tables 4.2.6.8 and 6.1.1.4'
_computing_data_collection     'XSCANS (Bruker, 1997)'
_computing_cell_refinement     'XSCANS (Bruker, 1997)'
_computing_data_reduction     'XSCANS (Bruker, 1997)'
_computing_structure_solution     'SHELXS97 (Sheldrick, 2008)'
_computing_structure_refinement     'SHELXL97 (Sheldrick, 2008)'
_computing_molecular_graphics     'SHELXTL (Sheldrick, 2008)'
_computing_publication_material     'SHELXTL (Sheldrick, 2008)'
loop_
    _atom_site_type_symbol
    _atom_site_label
    _atom_site_fract_x
    _atom_site_fract_y
    _atom_site_fract_z
    _atom_site_U_iso_or_equiv
    _atom_site_adp_type
    _atom_site_calc_flag
    _atom_site_refinement_flags
    _atom_site_occupancy
    _atom_site_symmetry_multiplicity
    _atom_site_disorder_assembly
    _atom_site_disorder_group
    Cl Cl1 0.65337(5) 0.52005(17) -0.13220(4) 0.1212(4) Uani d . 1 1 . .
    Cl Cl2 0.65653(5) 0.52943(15) 0.69093(4) 0.1076(3) Uani d . 1 1 . .
    O O1 0.82098(10) 0.4316(3) 0.08191(8) 0.0752(6) Uani d . 1 1 . .
    O O2 0.53757(10) 0.2524(3) 0.07781(8) 0.0778(6) Uani d . 1 1 . .
    O O3 0.53255(10) 0.2821(3) 0.47773(8) 0.0755(6) Uani d . 1 1 . .
    O O4 0.81654(11) 0.4587(3) 0.47411(8) 0.0830(7) Uani d . 1 1 . .
    N N1 0.68020(12) 0.3369(3) 0.08891(9) 0.0595(6) Uani d . 1 1 . .
    N N2 0.59479(13) 0.3744(4) -0.01723(10) 0.0766(8) Uani d . 1 1 . .
    N N3 0.73930(13) 0.4742(3) -0.01449(10) 0.0691(7) Uani d . 1 1 . .
    N N4 0.67511(12) 0.3658(3) 0.46679(9) 0.0602(6) Uani d . 1 1 . .
    N N5 0.73800(13) 0.4956(3) 0.57144(10) 0.0689(7) Uani d . 1 1 . .
    N N6 0.59290(13) 0.3986(3) 0.57365(10) 0.0742(8) Uani d . 1 1 . .
    C C1 0.74257(15) 0.4122(4) 0.05242(11) 0.0617(8) Uani d . 1 1 . .
    C C2 0.60781(15) 0.3243(4) 0.05096(12) 0.0633(8) Uani d . 1 1 . .
    C C3 0.66290(17) 0.4477(4) -0.04477(12) 0.0747(10) Uani d . 1 1 . .
    C C4 0.52151(14) 0.1967(4) 0.14883(12) 0.0627(8) Uani d . 1 1 . .
    C C5 0.55811(14) 0.2556(4) 0.21090(11) 0.0591(8) Uani d . 1 1 . .
    H H5 0.6042 0.3301 0.2092 0.071 Uiso calc R 1 1 . .
    C C6 0.52496(13) 0.2016(3) 0.27861(11) 0.0538(7) Uani d . 1 1 . .
    C C7 0.55644(14) 0.2663(4) 0.34550(11) 0.0585(7) Uani d . 1 1 . .
    H H7 0.6025 0.3410 0.3467 0.070 Uiso calc R 1 1 . .
    C C8 0.51762(14) 0.2166(4) 0.40796(12) 0.0593(7) Uani d . 1 1 . .
    C C9 0.44956(16) 0.1016(4) 0.40900(13) 0.0718(9) Uani d . 1 1 . .
    H H9 0.4251 0.0699 0.4525 0.086 Uiso calc R 1 1 . .
    C C10 0.41959(17) 0.0367(4) 0.34581(14) 0.0742(9) Uani d . 1 1 . .
    H H10 0.3747 -0.0407 0.3464 0.089 Uiso calc R 1 1 . .
    C C11 0.45556(15) 0.0848(4) 0.27896(13) 0.0596(7) Uani d . 1 1 . .
    C C12 0.42190(16) 0.0250(4) 0.21229(13) 0.0707(9) Uani d . 1 1 . .
    H H12 0.3773 -0.0531 0.2122 0.085 Uiso calc R 1 1 . .
    C C13 0.45381(16) 0.0801(4) 0.14867(13) 0.0680(8) Uani d . 1 1 . .
    H H13 0.4309 0.0409 0.1052 0.082 Uiso calc R 1 1 . .
    C C14 0.60391(15) 0.3501(4) 0.50520(12) 0.0617(8) Uani d . 1 1 . .
    C C15 0.73893(15) 0.4367(4) 0.50414(12) 0.0628(8) Uani d . 1 1 . .
    C C16 0.66226(16) 0.4676(4) 0.60166(12) 0.0711(9) Uani d . 1 1 . .
    C C17 0.83673(14) 0.3801(4) 0.40794(12) 0.0649(8) Uani d . 1 1 . .
    C C18 0.80149(14) 0.4335(4) 0.34460(12) 0.0619(8) Uani d . 1 1 . .
    H H18 0.7573 0.5124 0.3442 0.074 Uiso calc R 1 1 . .
    C C19 0.83321(13) 0.3669(3) 0.27905(11) 0.0526(7) Uani d . 1 1 . .
    C C20 0.80400(14) 0.4258(4) 0.21136(11) 0.0600(8) Uani d . 1 1 . .
    H H20 0.7604 0.5056 0.2083 0.072 Uiso calc R 1 1 . .
    C C21 0.84044(14) 0.3642(4) 0.15079(11) 0.0598(8) Uani d . 1 1 . .
    C C22 0.90542(15) 0.2455(4) 0.15168(12) 0.0688(9) Uani d . 1 1 . .
    H H22 0.9289 0.2073 0.1087 0.083 Uiso calc R 1 1 . .
    C C23 0.93466(15) 0.1852(4) 0.21650(13) 0.0694(9) Uani d . 1 1 . .
    H H23 0.9776 0.1038 0.2176 0.083 Uiso calc R 1 1 . .
    C C24 0.89995(14) 0.2457(4) 0.28203(12) 0.0568(7) Uani d . 1 1 . .
    C C25 0.93288(16) 0.1943(4) 0.35013(13) 0.0692(8) Uani d . 1 1 . .
    H H25 0.9760 0.1133 0.3524 0.083 Uiso calc R 1 1 . .
    C C26 0.90224(15) 0.2621(4) 0.41220(13) 0.0709(9) Uani d . 1 1 . .
    H H26 0.9249 0.2298 0.4567 0.085 Uiso calc R 1 1 . .
loop_
    _atom_site_aniso_label
    _atom_site_aniso_U_11
    _atom_site_aniso_U_22
    _atom_site_aniso_U_33
    _atom_site_aniso_U_12
    _atom_site_aniso_U_13
    _atom_site_aniso_U_23
    Cl1 0.0746(4) 0.2384(12) 0.0506(3) 0.0012(6) -0.0046(3) 0.0454(5)
    Cl2 0.0756(4) 0.2001(10) 0.0471(3) 0.0050(6) 0.0059(3) -0.0316(5)
    O1 0.0544(9) 0.1312(17) 0.0398(8) -0.0206(11) -0.0037(7) 0.0095(10)
    O2 0.0486(8) 0.1420(18) 0.0427(8) -0.0147(11) -0.0059(7) 0.0066(11)
    O3 0.0551(9) 0.1297(17) 0.0419(8) -0.0138(11) 0.0075(7) -0.0027(10)
    O4 0.0607(10) 0.1476(19) 0.0408(8) -0.0245(12) 0.0062(7) -0.0147(11)
    N1 0.0488(10) 0.0919(17) 0.0378(9) -0.0054(11) -0.0024(8) 0.0008(11)
    N2 0.0522(11) 0.140(2) 0.0375(10) 0.0013(14) -0.0029(8) 0.0050(13)
    N3 0.0570(11) 0.1115(19) 0.0390(9) 0.0026(13) 0.0015(9) 0.0053(12)
    N4 0.0500(10) 0.0920(17) 0.0386(9) -0.0036(11) 0.0027(8) 0.0032(11)
    N5 0.0604(11) 0.1070(18) 0.0392(9) 0.0003(13) 0.0023(9) -0.0046(12)
    N6 0.0567(11) 0.125(2) 0.0406(10) 0.0021(14) 0.0079(9) -0.0046(13)
    C1 0.0560(13) 0.093(2) 0.0364(11) -0.0030(14) 0.0004(10) -0.0035(13)
    C2 0.0502(12) 0.098(2) 0.0416(12) 0.0017(14) 0.0008(10) -0.0032(14)
    C3 0.0634(14) 0.124(3) 0.0367(11) 0.0123(17) 0.0017(11) 0.0055(15)
    C4 0.0411(11) 0.102(2) 0.0450(12) 0.0043(14) 0.0000(10) 0.0044(14)
    C5 0.0420(11) 0.089(2) 0.0466(12) -0.0048(13) -0.0003(10) 0.0008(13)
    C6 0.0417(11) 0.0732(18) 0.0465(12) 0.0027(12) 0.0019(9) 0.0015(12)
    C7 0.0444(11) 0.085(2) 0.0456(12) -0.0032(13) 0.0034(10) 0.0006(13)
    C8 0.0500(12) 0.0840(19) 0.0439(12) 0.0008(14) 0.0034(10) 0.0007(13)
    C9 0.0640(15) 0.100(2) 0.0515(13) -0.0133(16) 0.0095(12) 0.0104(15)
    C10 0.0652(15) 0.094(2) 0.0636(15) -0.0169(16) 0.0032(13) 0.0072(16)
    C11 0.0544(13) 0.0697(18) 0.0548(13) -0.0017(14) 0.0010(11) 0.0009(13)
    C12 0.0581(14) 0.088(2) 0.0662(15) -0.0133(15) -0.0057(12) 0.0018(16)
    C13 0.0553(13) 0.096(2) 0.0526(13) 0.0009(15) -0.0088(11) -0.0085(15)
    C14 0.0547(13) 0.089(2) 0.0414(12) 0.0026(14) 0.0035(10) 0.0065(13)
    C15 0.0557(13) 0.093(2) 0.0398(12) -0.0008(15) 0.0043(10) 0.0062(13)
    C16 0.0646(15) 0.111(2) 0.0381(12) 0.0114(17) 0.0021(11) -0.0040(14)
    C17 0.0473(12) 0.108(2) 0.0394(11) -0.0155(15) 0.0051(10) -0.0034(14)
    C18 0.0441(12) 0.094(2) 0.0478(12) -0.0017(14) 0.0026(10) -0.0023(14)
    C19 0.0395(10) 0.0774(18) 0.0410(11) -0.0060(12) 0.0017(9) 0.0009(12)
    C20 0.0449(12) 0.090(2) 0.0449(12) -0.0001(13) -0.0035(10) 0.0028(13)
    C21 0.0462(12) 0.095(2) 0.0385(11) -0.0101(14) -0.0035(9) 0.0041(13)
    C22 0.0496(12) 0.109(2) 0.0479(13) -0.0041(15) 0.0072(10) -0.0134(15)
    C23 0.0493(13) 0.092(2) 0.0670(15) 0.0088(15) 0.0016(12) -0.0102(16)
    C24 0.0423(11) 0.0809(19) 0.0471(12) -0.0031(13) 0.0003(10) 0.0034(13)
    C25 0.0530(13) 0.094(2) 0.0600(14) 0.0030(15) -0.0077(11) 0.0080(15)
    C26 0.0535(13) 0.111(2) 0.0477(13) -0.0140(16) -0.0073(11) 0.0144(15)
_geom_special_details
;
All e.s.d.'s (except the e.s.d. in the dihedral angle between two l.s. planes)
are estimated using the full covariance matrix. The cell e.s.d.'s are taken
into account individually in the estimation of e.s.d.'s in distances, angles
and torsion angles; correlations between e.s.d.'s in cell parameters are only
used when they are defined by crystal symmetry. An approximate (isotropic)
treatment of cell e.s.d.'s is used for estimating e.s.d.'s involving l.s.
planes.
;
loop_
    _geom_bond_atom_site_label_1
    _geom_bond_atom_site_label_2
    _geom_bond_site_symmetry_2
    _geom_bond_distance
    _geom_bond_publ_flag
    Cl1 C3 . 1.724(2) ?
    Cl2 C16 . 1.729(2) ?
    O1 C1 . 1.337(3) ?
    O1 C21 . 1.414(3) ?
    O2 C2 . 1.332(3) ?
    O2 C4 . 1.413(3) ?
    O3 C14 . 1.329(3) ?
    O3 C8 . 1.411(3) ?
    O4 C15 . 1.343(3) ?
    O4 C17 . 1.414(3) ?
    N1 C2 . 1.323(3) ?
    N1 C1 . 1.329(3) ?
    N2 C3 . 1.315(3) ?
    N2 C2 . 1.338(3) ?
    N3 C3 . 1.323(3) ?
    N3 C1 . 1.335(3) ?
    N4 C14 . 1.326(3) ?
    N4 C15 . 1.328(3) ?
    N5 C16 . 1.326(3) ?
    N5 C15 . 1.333(3) ?
    N6 C16 . 1.311(3) ?
    N6 C14 . 1.338(3) ?
    C4 C5 . 1.361(3) ?
    C4 C13 . 1.402(4) ?
    C5 C6 . 1.427(3) ?
    C5 H5 . 0.9300 ?
    C6 C11 . 1.424(3) ?
    C6 C7 . 1.424(3) ?
    C7 C8 . 1.369(3) ?
    C7 H7 . 0.9300 ?
    C8 C9 . 1.398(4) ?
    C9 C10 . 1.357(4) ?
    C9 H9 . 0.9300 ?
    C10 C11 . 1.417(3) ?
    C10 H10 . 0.9300 ?
    C11 C12 . 1.418(3) ?
    C12 C13 . 1.356(4) ?
    C12 H12 . 0.9300 ?
    C13 H13 . 0.9300 ?
    C17 C18 . 1.358(3) ?
    C17 C26 . 1.386(4) ?
    C18 C19 . 1.418(3) ?
    C18 H18 . 0.9300 ?
    C19 C20 . 1.409(3) ?
    C19 C24 . 1.416(3) ?
    C20 C21 . 1.354(3) ?
    C20 H20 . 0.9300 ?
    C21 C22 . 1.382(4) ?
    C22 C23 . 1.367(3) ?
    C22 H22 . 0.9300 ?
    C23 C24 . 1.418(3) ?
    C23 H23 . 0.9300 ?
    C24 C25 . 1.417(3) ?
    C25 C26 . 1.361(4) ?
    C25 H25 . 0.9300 ?
    C26 H26 . 0.9300 ?
loop_
    _geom_angle_atom_site_label_1
    _geom_angle_atom_site_label_2
    _geom_angle_atom_site_label_3
    _geom_angle_site_symmetry_1
    _geom_angle_site_symmetry_3
    _geom_angle
    _geom_angle_publ_flag
    C1 O1 C21 . . 120.63(19) ?
    C2 O2 C4 . . 129.45(18) ?
    C14 O3 C8 . . 129.02(18) ?
    C15 O4 C17 . . 120.6(2) ?
    C2 N1 C1 . . 112.49(19) ?
    C3 N2 C2 . . 112.6(2) ?
    C3 N3 C1 . . 111.1(2) ?
    C14 N4 C15 . . 112.40(19) ?
    C16 N5 C15 . . 110.8(2) ?
    C16 N6 C14 . . 112.6(2) ?
    N1 C1 N3 . . 128.2(2) ?
    N1 C1 O1 . . 120.5(2) ?
    N3 C1 O1 . . 111.2(2) ?
    N1 C2 O2 . . 121.8(2) ?
    N1 C2 N2 . . 126.7(2) ?
    O2 C2 N2 . . 111.4(2) ?
    N2 C3 N3 . . 128.8(2) ?
    N2 C3 Cl1 . . 116.84(19) ?
    N3 C3 Cl1 . . 114.4(2) ?
    C5 C4 C13 . . 122.4(2) ?
    C5 C4 O2 . . 127.1(2) ?
    C13 C4 O2 . . 110.2(2) ?
    C4 C5 C6 . . 119.2(2) ?
    C4 C5 H5 . . 120.4 ?
    C6 C5 H5 . . 120.4 ?
    C11 C6 C7 . . 119.0(2) ?
    C11 C6 C5 . . 118.7(2) ?
    C7 C6 C5 . . 122.2(2) ?
    C8 C7 C6 . . 118.8(2) ?
    C8 C7 H7 . . 120.6 ?
    C6 C7 H7 . . 120.6 ?
    C7 C8 C9 . . 122.7(2) ?
    C7 C8 O3 . . 126.7(2) ?
    C9 C8 O3 . . 110.3(2) ?
    C10 C9 C8 . . 119.3(2) ?
    C10 C9 H9 . . 120.3 ?
    C8 C9 H9 . . 120.3 ?
    C9 C10 C11 . . 121.1(3) ?
    C9 C10 H10 . . 119.5 ?
    C11 C10 H10 . . 119.5 ?
    C10 C11 C12 . . 121.7(2) ?
    C10 C11 C6 . . 119.1(2) ?
    C12 C11 C6 . . 119.2(2) ?
    C13 C12 C11 . . 120.9(3) ?
    C13 C12 H12 . . 119.6 ?
    C11 C12 H12 . . 119.6 ?
    C12 C13 C4 . . 119.5(2) ?
    C12 C13 H13 . . 120.2 ?
    C4 C13 H13 . . 120.2 ?
    N4 C14 O3 . . 121.9(2) ?
    N4 C14 N6 . . 126.6(2) ?
    O3 C14 N6 . . 111.5(2) ?
    N4 C15 N5 . . 128.5(2) ?
    N4 C15 O4 . . 120.4(2) ?
    N5 C15 O4 . . 111.1(2) ?
    N6 C16 N5 . . 129.1(2) ?
    N6 C16 Cl2 . . 116.61(18) ?
    N5 C16 Cl2 . . 114.27(19) ?
    C18 C17 C26 . . 123.4(2) ?
    C18 C17 O4 . . 121.3(3) ?
    C26 C17 O4 . . 114.8(2) ?
    C17 C18 C19 . . 118.9(2) ?
    C17 C18 H18 . . 120.6 ?
    C19 C18 H18 . . 120.6 ?
    C20 C19 C24 . . 119.3(2) ?
    C20 C19 C18 . . 121.8(2) ?
    C24 C19 C18 . . 118.8(2) ?
    C21 C20 C19 . . 118.9(2) ?
    C21 C20 H20 . . 120.5 ?
    C19 C20 H20 . . 120.5 ?
    C20 C21 C22 . . 123.3(2) ?
    C20 C21 O1 . . 121.6(2) ?
    C22 C21 O1 . . 114.8(2) ?
    C23 C22 C21 . . 119.1(2) ?
    C23 C22 H22 . . 120.4 ?
    C21 C22 H22 . . 120.4 ?
    C22 C23 C24 . . 120.5(3) ?
    C22 C23 H23 . . 119.8 ?
    C24 C23 H23 . . 119.8 ?
    C19 C24 C25 . . 119.2(2) ?
    C19 C24 C23 . . 118.9(2) ?
    C25 C24 C23 . . 121.8(2) ?
    C26 C25 C24 . . 120.8(3) ?
    C26 C25 H25 . . 119.6 ?
    C24 C25 H25 . . 119.6 ?
    C25 C26 C17 . . 118.9(2) ?
    C25 C26 H26 . . 120.5 ?
    C17 C26 H26 . . 120.5 ?
data_global
_journal_date_recd_electronic     2011-07-23
_journal_date_accepted     2011-08-22
_journal_name_full     'Acta Crystallographica, Section E'
_journal_year     2011
_journal_volume     67
_journal_issue      9
_journal_page_first     o2525
_journal_page_last     o2525
_journal_paper_category     QO
_journal_coeditor_code     ZS2134
_publ_contact_author_name     'Qiu-Guang Sang '
_publ_contact_author_address
;
College of Chemistry and Chemical Engineering
Graduate University of Chinese Academy of Sciences
Beijing 100049
People's Republic of China
;
_publ_contact_author_email     sqg2882@126.com
_publ_contact_author_fax     +86-10-88256092
_publ_contact_author_phone     +86-10-88256421
_publ_section_title
;\
1^4^,5^4^-Dichloro-3(2,7),7(2,7)-dinaphthalena-2,4,6,8-tetraoxa-1(2,6),5(2,6)-\
di(1,3,5-triazina)octaphane
;
loop_
    _publ_author_name
    _publ_author_footnote
    _publ_author_address
    'Sang, Qiu-Guang' .
;
College of Chemistry and Chemical Engineering,
Graduate University of the Chinese Academy of Sciences,
Beijing 100049, People's Republic of China
;
    'Yang, Jing-Kui' .
;
College of Chemistry and Chemical Engineering,
Graduate University of the Chinese Academy of Sciences,
Beijing 100049, People's Republic of China
;
