# Supplementary material for: 14,54-Dichloro-3(2,7),7(2,7)-dinaphthal­ena-2,4,6,8-tetra­oxa-1(2,6),5(2,6)-di(1,3,5-triazina)octa­phane
Source: Acta Crystallogr Sect E Struct Rep Online. 2011 Aug 31;67(Pt 9):o2525. doi: 10.1107/S160053681103460X (PMC3200940; doi:10.1107/S160053681103460X)
Supplement: Supplementary file 2 [file e-67-o2525-Isup2.hkl]

# 
# h,k,l, Fc-squared, Fo-squared, sigma(Fo-squared) and status flag 
# 
data_I
_shelx_title ' SANGQG-1 in P2(1)/n' 
_shelx_refln_list_code          4 
_shelx_F_calc_maximum      229.60 
_exptl_crystal_F_000      1104.00 
_reflns_d_resolution_high  0.8255 
 
loop_ 
 _symmetry_equiv_pos_as_xyz 
 'x, y, z' 
 '-x+1/2, y+1/2, -z+1/2' 
 '-x, -y, -z' 
 'x-1/2, -y-1/2, z-1/2' 
 
_cell_length_a    15.5143 
_cell_length_b     7.9668 
_cell_length_c    18.5273 
_cell_angle_alpha  90.000 
_cell_angle_beta   90.602 
_cell_angle_gamma  90.000 
 
_shelx_F_squared_multiplier     1.000 
 
loop_ 
 _refln_index_h 
 _refln_index_k 
 _refln_index_l 
 _refln_F_squared_calc 
 _refln_F_squared_meas 
 _refln_F_squared_sigma 
 _refln_observed_status 
   2   0   0      605.19      529.40     25.97 o 
   4   0   0     6720.56     6745.71    127.62 o 
   6   0   0     1244.16     1372.85     49.16 o 
   8   0   0     6167.10     7688.58    193.84 o 
  10   0   0     2818.72     2996.11    141.16 o 
  12   0   0     2881.29     3093.13    110.00 o 
  14   0   0     1364.29     1483.40     59.17 o 
  16   0   0      400.90      431.83     19.29 o 
  18   0   0       13.93       12.43      8.72 o 
   1   1   0      176.26      175.23      4.82 o 
   2   1   0      407.12      305.40     21.70 o 
   3   1   0    11582.07    11558.37    483.40 o 
   4   1   0     2875.07     2834.52     64.43 o 
   5   1   0     1757.78     1843.96     64.92 o 
   6   1   0     2060.46     2250.82     68.40 o 
   7   1   0     3508.51     3764.80    169.26 o 
   8   1   0      773.18      985.44     33.85 o 
   9   1   0      125.64      187.76     16.14 o 
  10   1   0     2403.86     2651.82    102.12 o 
  11   1   0      326.72      286.16      8.26 o 
  12   1   0      544.10      567.30     16.52 o 
  13   1   0     1671.55     1732.41     51.65 o 
  14   1   0        6.11       10.97     12.43 o 
  15   1   0      456.76      472.46     15.13 o 
  16   1   0        2.94        0.40      7.79 o 
  17   1   0        0.64        1.02      5.52 o 
  18   1   0       49.65       44.70      6.69 o 
   0   2   0     4827.00     4235.03    107.96 o 
   1   2   0    40173.88    36887.54    686.89 o 
   2   2   0    52715.37    48385.24    376.93 o 
   3   2   0      602.74      615.29     25.97 o 
   4   2   0      754.27      742.35     33.57 o 
   5   2   0      238.61      284.73      9.65 o 
   6   2   0     2689.29     2486.00    115.01 o 
   7   2   0      499.42      674.65     29.12 o 
   8   2   0        1.42        6.12      4.08 o 
   9   2   0      865.53      935.08     39.51 o 
  10   2   0     1308.78     1425.34     57.32 o 
  11   2   0       75.38       80.88      7.79 o 
  12   2   0     1000.34      940.46     34.69 o 
  13   2   0      727.01      748.47     34.32 o 
  14   2   0      109.64       97.94      9.46 o 
  15   2   0      334.20      362.27     16.14 o 
  16   2   0        7.49       -5.38      5.56 o 
  17   2   0      150.82      133.19     11.87 o 
  18   2   0        7.77        3.71      6.49 o 
   1   3   0      796.54      688.79     35.43 o 
   2   3   0     2518.94     2454.65    107.96 o 
   3   3   0      770.19      760.71     34.32 o 
   4   3   0        2.69        5.19      3.15 o 
   5   3   0     2510.62     2146.55     80.32 o 
   6   3   0     7415.34     7592.86    229.27 o 
   7   3   0     5153.92     5166.40    191.25 o 
   8   3   0     6710.80     7233.37    238.73 o 
   9   3   0      177.34      158.60      9.46 o 
  10   3   0        2.81        6.49      4.45 o 
  11   3   0      815.78      871.46     48.41 o 
  12   3   0        0.64        2.23      6.31 o 
  13   3   0      626.47      590.06     30.05 o 
  14   3   0      217.26      177.33     12.24 o 
  15   3   0      200.72      166.20     12.24 o 
  16   3   0        1.97        1.11      4.82 o 
  17   3   0       23.35       33.95      8.72 o 
   0   4   0     1866.53     1698.02     64.37 o 
   1   4   0     1791.14     1710.58     46.70 o 
   2   4   0      473.06      529.22     27.08 o 
   3   4   0        0.01       -1.11      4.64 o 
   4   4   0      333.37      377.67     16.88 o 
   5   4   0     2648.48     2851.06    101.65 o 
   6   4   0      375.02      369.69     15.40 o 
   7   4   0      331.22      348.92     14.47 o 
   8   4   0       42.15       52.68      7.05 o 
   9   4   0       55.38       79.58      8.35 o 
  10   4   0      117.94      143.57     10.02 o 
  11   4   0       11.98        8.16      7.79 o 
  12   4   0       13.23       10.02     12.06 o 
  13   4   0       13.54       15.95      8.35 o 
  14   4   0       33.27       53.61      9.27 o 
  15   4   0        1.13        5.38      8.16 o 
  16   4   0        2.10        4.45      6.31 o 
  17   4   0       77.82       70.86     11.32 o 
   1   5   0      374.37      327.93     17.34 o 
   2   5   0      953.54     1139.31     43.41 o 
   3   5   0      457.81      403.08     13.73 o 
   4   5   0       66.31       78.09      8.16 o 
   5   5   0       53.75       36.36      7.05 o 
   6   5   0      114.65      139.31     10.20 o 
   7   5   0       26.53       24.86      6.68 o 
   8   5   0      471.61      421.63     16.69 o 
   9   5   0      568.83      503.62     22.44 o 
  10   5   0      128.89      111.67     10.57 o 
  11   5   0       72.11       76.42      9.65 o 
  12   5   0      474.38      383.60     18.36 o 
  13   5   0        0.87       -0.37      6.86 o 
  14   5   0        0.83       -0.93      5.56 o 
  15   5   0        1.03       -2.97      8.90 o 
  16   5   0        2.82       10.20      7.05 o 
   0   6   0      166.33      258.58     13.91 o 
   1   6   0        9.56       15.95      4.33 o 
   2   6   0      140.99      135.41     10.57 o 
   3   6   0      133.86      151.36     11.50 o 
   4   6   0       55.33       34.87      7.61 o 
   5   6   0       64.04       65.11      9.09 o 
   6   6   0       44.20       30.42      7.79 o 
   7   6   0       64.58       51.75     10.20 o 
   8   6   0       54.45       63.44      9.83 o 
   9   6   0       29.72       29.49      7.79 o 
  10   6   0        1.25       -4.64     10.57 o 
  11   6   0        7.50       11.87     10.02 o 
  12   6   0       47.57       25.23      8.35 o 
  13   6   0       22.79        9.83     11.50 o 
  14   6   0       24.63       28.75      9.46 o 
   1   7   0       47.18       36.54      6.12 o 
   2   7   0        3.12      -10.02     10.02 o 
   3   7   0        0.79       -1.11      6.12 o 
   4   7   0       32.65       36.17      8.53 o 
   5   7   0       46.18       44.15     10.20 o 
   6   7   0       10.72       10.57      9.09 o 
   7   7   0        0.07       -2.97     10.20 o 
   8   7   0        3.86        8.16      5.94 o 
   9   7   0       14.45       12.24      8.53 o 
  10   7   0       21.69       19.48      9.65 o 
  11   7   0       13.45       -1.67     10.94 o 
  12   7   0       37.06       17.81      9.27 o 
   0   8   0        0.28        2.23      6.68 o 
   1   8   0        6.96       14.06      5.53 o 
   2   8   0        0.34        5.56      8.72 o 
   3   8   0        0.79       -6.68      9.27 o 
   4   8   0       25.88       12.06      7.79 o 
   5   8   0       11.09        2.97      8.16 o 
   6   8   0        2.32        5.01     10.20 o 
   7   8   0        1.14       -7.05     11.69 o 
   8   8   0        0.11       -6.68      6.68 o 
   9   8   0        3.21        8.72     12.06 o 
  10   8   0        2.42       -3.15      6.49 o 
   1   9   0        1.31        2.28      5.81 o 
   2   9   0        0.01       16.69     13.17 o 
   3   9   0        0.04       13.73      8.90 o 
   4   9   0        0.44      -10.20     10.20 o 
   5   9   0        0.09       -2.60     10.76 o 
   6   9   0       11.83        0.37      9.46 o 
 -17   0   1       42.11       47.67      9.83 o 
 -15   0   1      154.75      162.49     11.69 o 
 -13   0   1      155.98      162.49     10.39 o 
 -11   0   1     1615.58     1904.11     72.90 o 
  -9   0   1     1464.30     1447.05     58.06 o 
  -7   0   1     1337.13     1494.72     57.13 o 
  -5   0   1     5179.52     5133.76    127.25 o 
  -3   0   1     1236.12     1277.13     52.12 o 
   3   0   1     4739.52     5039.71     94.05 o 
   5   0   1     5664.18     5681.71    129.66 o 
   7   0   1      785.96      933.41     39.14 o 
   9   0   1     1097.58     1223.71     50.64 o 
  11   0   1     1434.17     1484.52     63.25 o 
  13   0   1      294.01      291.41     12.98 o 
  15   0   1      181.51      144.69     11.69 o 
  17   0   1      101.37      104.06     11.13 o 
 -18   1   1       31.54       35.22      6.09 o 
 -17   1   1        1.99        6.46     11.96 o 
 -16   1   1        2.33        2.42      4.38 o 
 -15   1   1       21.41       19.83      4.92 o 
 -14   1   1      280.01      290.43     24.67 o 
 -13   1   1       89.71       97.57      7.98 o 
 -12   1   1       22.00       23.91      4.32 o 
 -11   1   1      638.51      739.37     25.00 o 
 -10   1   1        0.01        1.72      3.33 o 
  -9   1   1      161.67      177.43      6.55 o 
  -8   1   1     2102.45     2142.22     52.53 o 
  -7   1   1      453.24      469.86     32.09 o 
  -6   1   1      758.93      689.31     33.95 o 
  -5   1   1     2600.18     2691.70     69.09 o 
  -4   1   1    28490.19    30958.53    900.58 o 
  -3   1   1    14130.47    15022.07    476.63 o 
  -2   1   1     6334.56     6244.50    144.13 o 
  -1   1   1     1669.92     1464.24     32.40 o 
   0   1   1        4.09        3.51      0.99 o 
   1   1   1     1192.57     1112.46     21.81 o 
   2   1   1    10884.40    10317.68    349.29 o 
   3   1   1     6955.40     7416.65    130.50 o 
   4   1   1    37898.55    39747.17    762.01 o 
   5   1   1     2154.01     2297.68    172.51 o 
   6   1   1     1068.38     1031.57     53.42 o 
   7   1   1       91.03       89.71      4.54 o 
   8   1   1     3638.57     3630.07    102.64 o 
   9   1   1      183.15      197.78     10.11 o 
  10   1   1      444.89      508.82     26.90 o 
  11   1   1      901.96     1054.54     31.52 o 
  12   1   1        0.63        8.40      3.78 o 
  13   1   1      202.11      229.53      8.95 o 
  14   1   1      610.31      609.99     22.62 o 
  15   1   1       12.01       13.67      5.94 o 
  16   1   1        2.05        2.04      4.25 o 
  17   1   1        0.77       -0.71      4.06 o 
  18   1   1       45.84       57.98     11.50 o 
 -18   2   1       15.07       12.61      7.42 o 
 -17   2   1       42.24       44.52      8.90 o 
 -16   2   1        0.00        0.37      5.38 o 
 -15   2   1       71.64       73.27      8.72 o 
 -14   2   1       26.93       26.90      7.23 o 
 -13   2   1       48.64       40.07      7.42 o 
 -12   2   1       99.66      106.29     11.32 o 
 -11   2   1      618.75      636.80     32.46 o 
 -10   2   1        0.26        2.23      3.90 o 
  -9   2   1      849.30      820.63     39.51 o 
  -8   2   1        0.61        2.78      3.90 o 
  -7   2   1      158.72      167.69      9.27 o 
  -6   2   1     5155.06     5068.09    165.46 o 
  -5   2   1        3.76       16.32      3.52 o 
  -4   2   1      510.36      466.71     17.62 o 
  -3   2   1    25268.90    24537.64    289.56 o 
  -2   2   1    12796.46    11836.62    191.62 o 
  -1   2   1    15812.52    14169.48    593.21 o 
   0   2   1      228.24      246.31    107.22 o 
   1   2   1    15559.96    14195.08    337.42 o 
   2   2   1    17774.06    15994.49    217.77 o 
   3   2   1    25361.66    24263.48    282.32 o 
   4   2   1     4425.14     4460.97    130.96 o 
   5   2   1     2734.07     2814.14    115.75 o 
   6   2   1     3023.79     3116.69    128.73 o 
   7   2   1     1800.59     1855.69     67.33 o 
   8   2   1      125.60      121.87      7.23 o 
   9   2   1      287.86      273.98     11.69 o 
  10   2   1       14.80       16.51      5.01 o 
  11   2   1      995.97     1084.77     52.31 o 
  12   2   1      213.58      199.78     11.87 o 
  13   2   1      100.12       89.04     11.32 o 
  14   2   1       23.60       20.59      6.31 o 
  15   2   1      228.86      218.51     16.51 o 
  16   2   1        0.43        8.35      5.75 o 
  17   2   1      110.87       90.89     11.32 o 
  18   2   1       13.44       13.73      6.31 o 
 -17   3   1       11.93       16.32      8.35 o 
 -16   3   1        0.04        5.01      6.31 o 
 -15   3   1       27.04       31.91      7.79 o 
 -14   3   1       41.38       23.74      8.53 o 
 -13   3   1       44.61       55.46      7.98 o 
 -12   3   1      174.53      172.32     12.06 o 
 -11   3   1        0.05        5.56      5.56 o 
 -10   3   1       28.04       17.81      5.56 o 
  -9   3   1        0.02       -2.23      4.27 o 
  -8   3   1       16.69        0.37      4.45 o 
  -7   3   1       24.28       46.93      6.31 o 
  -6   3   1       49.89       80.88      6.86 o 
  -5   3   1     4920.49     5245.80    179.37 o 
  -4   3   1      560.68      595.25     24.30 o 
  -3   3   1        0.57        4.45      3.34 o 
  -2   3   1      705.32      682.99     30.79 o 
  -1   3   1        0.09        1.59      2.88 o 
   0   3   1       30.70       26.34      2.88 o 
   1   3   1        1.39        2.00      2.29 o 
   2   3   1     2557.93     2188.65    105.18 o 
   3   3   1      184.31      191.62     10.20 o 
   4   3   1     1422.93     1342.98     51.57 o 
   5   3   1     1322.31     1369.32     54.16 o 
   6   3   1       40.32       12.24      4.64 o 
   7   3   1      117.42      145.24      8.72 o 
   8   3   1      118.55      101.65      7.79 o 
   9   3   1       89.49       91.26      7.79 o 
  10   3   1      267.09      227.05     11.13 o 
  11   3   1       22.70       41.18      9.46 o 
  12   3   1      167.53      175.48     11.13 o 
  13   3   1       75.99       74.75      9.46 o 
  14   3   1       34.78       21.15      8.35 o 
  15   3   1       15.82        4.45      6.86 o 
  16   3   1       56.29       32.65      8.53 o 
  17   3   1        0.15       -5.19      5.19 o 
 -17   4   1        0.66       -0.19      5.75 o 
 -16   4   1        3.14       -1.67      5.94 o 
 -15   4   1       47.79       56.76      9.09 o 
 -14   4   1       23.85       35.06      7.79 o 
 -13   4   1       71.22       46.56      9.27 o 
 -12   4   1       27.91       22.07      6.68 o 
 -11   4   1      497.17      459.47     17.44 o 
 -10   4   1       15.73       11.13      5.38 o 
  -9   4   1       55.23       65.67      8.16 o 
  -8   4   1       66.30       53.24      7.05 o 
  -7   4   1      180.74      160.45      9.83 o 
  -6   4   1      109.48      133.93      8.72 o 
  -5   4   1     2213.03     2272.50     91.82 o 
  -4   4   1       57.83       17.25      5.75 o 
  -3   4   1      428.02      507.51     26.15 o 
  -2   4   1       53.88       45.45      5.75 o 
  -1   4   1      416.28      361.58     17.53 o 
   0   4   1      318.45      390.14     12.34 o 
   1   4   1     1302.00     1208.26     34.01 o 
   2   4   1      274.02      274.72     12.24 o 
   3   4   1     1670.84     1771.29     71.04 o 
   4   4   1       71.65       25.23      5.94 o 
   5   4   1     3080.06     3233.36    102.02 o 
   6   4   1      779.17      844.74     28.57 o 
   7   4   1       66.01       40.25      7.23 o 
   8   4   1       22.42       21.15      6.68 o 
   9   4   1        0.16        9.83      5.94 o 
  10   4   1       45.26       19.85      6.49 o 
  11   4   1      324.01      292.90     15.40 o 
  12   4   1        3.91       -2.04      8.53 o 
  13   4   1        4.92        1.48      7.98 o 
  14   4   1        7.03        2.23      5.56 o 
  15   4   1       36.29       46.00      8.90 o 
  16   4   1        8.58       -4.27      6.12 o 
  17   4   1        0.71        8.16      6.68 o 
 -16   5   1        0.34        1.85      6.12 o 
 -15   5   1        0.00        1.48      5.56 o 
 -14   5   1        8.99        7.05      5.94 o 
 -13   5   1       59.81       59.54     10.94 o 
 -12   5   1        0.31        2.04      6.12 o 
 -11   5   1       79.15       90.52     11.50 o 
 -10   5   1      162.58      170.66     13.73 o 
  -9   5   1      395.26      377.67     22.44 o 
  -8   5   1      257.39      201.26     15.03 o 
  -7   5   1        4.40       18.92      6.68 o 
  -6   5   1        0.90        3.52      5.19 o 
  -5   5   1        0.00       -2.97      5.19 o 
  -4   5   1       84.87      140.05     10.39 o 
  -3   5   1      238.18      191.43     10.02 o 
  -2   5   1       39.24       56.39      6.86 o 
  -1   5   1      348.53      439.72     14.96 o 
   0   5   1        5.41       11.34      3.80 o 
   1   5   1      239.09      238.27      7.76 o 
   2   5   1       74.78       77.54      7.98 o 
   3   5   1      102.97       66.41      7.61 o 
   4   5   1       54.58       26.53      6.86 o 
   5   5   1       17.29       10.20      6.12 o 
   6   5   1       37.74       11.32      6.12 o 
   7   5   1        3.83       -0.93      8.35 o 
   8   5   1      254.03      228.16     12.98 o 
   9   5   1      328.48      329.62     15.40 o 
  10   5   1      463.99      519.20     30.98 o 
  11   5   1      193.79      201.82     13.91 o 
  12   5   1       20.07        3.52      6.12 o 
  13   5   1       92.23       85.14     12.06 o 
  14   5   1       28.24       12.24     10.57 o 
  15   5   1        0.03        3.52      6.86 o 
  16   5   1        0.27       -5.19      7.23 o 
 -14   6   1        0.09        8.16      6.68 o 
 -13   6   1        3.31       10.20      8.35 o 
 -12   6   1      103.30       74.20     11.32 o 
 -11   6   1        2.52       -2.97     10.76 o 
 -10   6   1        5.90        0.19      6.49 o 
  -9   6   1       23.44        4.82      6.49 o 
  -8   6   1        4.45        9.09      8.35 o 
  -7   6   1       10.87        8.16      7.79 o 
  -6   6   1        0.03       -0.19      8.90 o 
  -5   6   1        3.86       -1.48      5.56 o 
  -4   6   1        6.87        3.52      5.56 o 
  -3   6   1        0.29       -1.67      5.75 o 
  -2   6   1      126.34      148.21     10.57 o 
  -1   6   1       25.30       22.27      5.75 o 
   0   6   1      176.62      156.22     21.33 o 
   1   6   1      121.33      114.92      6.96 o 
   2   6   1       12.46       12.61      6.68 o 
   3   6   1        2.20       -4.64      5.75 o 
   4   6   1       28.01       45.45      8.35 o 
   5   6   1        0.10       -2.04      6.12 o 
   6   6   1        4.11       14.28      9.83 o 
   7   6   1       23.34       33.39     12.61 o 
   8   6   1        0.42       13.73      6.31 o 
   9   6   1       46.38       17.44      8.16 o 
  10   6   1        3.08       -1.48      5.56 o 
  11   6   1        3.09       -7.05      9.83 o 
  12   6   1       13.84        2.78      7.42 o 
  13   6   1        0.03        2.41      6.31 o 
  14   6   1        0.03        3.71      7.05 o 
 -12   7   1       15.37       14.84      9.27 o 
 -11   7   1       45.40       27.08     10.39 o 
 -10   7   1        1.08        1.48      6.12 o 
  -9   7   1       53.48       39.70     10.02 o 
  -8   7   1       11.83       10.57      8.16 o 
  -7   7   1       18.36       15.21     10.39 o 
  -6   7   1        0.46       -8.35      8.35 o 
  -5   7   1        0.02        5.94      6.86 o 
  -4   7   1       14.07       20.40      9.27 o 
  -3   7   1       54.96       61.03      9.83 o 
  -2   7   1        2.56       -1.67      7.42 o 
  -1   7   1        0.10        0.49      5.29 o 
   0   7   1        5.90        0.99      6.10 o 
   1   7   1       16.48       22.89      9.92 o 
   2   7   1       22.91        2.78      9.27 o 
   3   7   1       22.54       22.44      8.16 o 
   4   7   1       20.59       28.38      8.35 o 
   5   7   1       26.28       24.67      8.35 o 
   6   7   1       10.25        2.23      8.35 o 
   7   7   1       12.15       21.52      7.42 o 
   8   7   1        5.26       -6.31      8.35 o 
   9   7   1       13.22       10.02      7.42 o 
  10   7   1        7.21       15.77      9.27 o 
  11   7   1       62.10       50.27     10.57 o 
  12   7   1       59.05       67.15     10.94 o 
 -10   8   1        0.37       -3.52      7.79 o 
  -9   8   1        1.52       -0.74      7.23 o 
  -8   8   1        0.09        8.16      9.09 o 
  -7   8   1        0.17        1.67      7.05 o 
  -6   8   1        3.40        1.85      6.86 o 
  -5   8   1        5.39       17.62     10.57 o 
  -4   8   1        0.57        4.45      9.27 o 
  -3   8   1       19.91       14.10      8.16 o 
  -2   8   1        6.23        2.04      7.79 o 
  -1   8   1        0.21        2.16      5.37 o 
   0   8   1        8.96       18.16      7.88 o 
   1   8   1        4.49        5.47     20.59 o 
   2   8   1       11.19        2.04      7.42 o 
   3   8   1        2.29       17.07      7.98 o 
   4   8   1        1.53       -9.27     13.73 o 
   5   8   1        2.62        9.83      8.90 o 
   6   8   1       26.61       20.40     12.61 o 
   7   8   1        1.30        4.08      6.68 o 
   8   8   1        1.43        4.82      9.27 o 
   9   8   1        0.12        9.46      6.68 o 
  10   8   1        5.41        9.27      8.35 o 
  -6   9   1        0.08       -7.05      8.16 o 
  -5   9   1        4.92        2.04     12.24 o 
  -4   9   1        2.80        7.05      8.90 o 
  -3   9   1        0.09       -3.90      9.65 o 
  -2   9   1        0.09       10.02      7.61 o 
  -1   9   1        0.10        4.20     10.85 o 
   0   9   1        0.49        2.27      6.09 o 
   1   9   1        7.13        9.82      6.18 o 
   2   9   1        1.10       -6.86      6.86 o 
   3   9   1        0.54       15.40      8.53 o 
   4   9   1        1.91       16.14     10.20 o 
   5   9   1        0.00      -11.13     11.13 o 
   6   9   1        1.69        6.86      8.35 o 
 -18   0   2        3.42        5.75      7.23 o 
 -16   0   2       21.86       16.69      8.35 o 
 -14   0   2      978.10      976.63     46.56 o 
 -12   0   2      435.34      412.54     20.59 o 
 -10   0   2      316.67      320.91     13.17 o 
  -8   0   2       76.19       96.27      6.49 o 
  -6   0   2       36.48       33.39      3.71 o 
  -4   0   2     4314.37     4298.10    107.77 o 
  -2   0   2     2679.27     2813.40     69.93 o 
   0   0   2     4770.24     4962.62     51.94 o 
   2   0   2    25734.07    24915.68    189.39 o 
   4   0   2      345.17      362.64     17.99 o 
   6   0   2     2026.39     2068.45     89.59 o 
   8   0   2     3798.97     4239.67    147.10 o 
  10   0   2      260.56      258.21     10.02 o 
  12   0   2       12.66       13.54      5.94 o 
  14   0   2     1226.71     1265.08     51.94 o 
  16   0   2       53.17       75.50      8.90 o 
  18   0   2        5.50       12.80      7.05 o 
 -18   1   2        5.67       11.22      4.54 o 
 -17   1   2        3.78        1.52      4.30 o 
 -16   1   2       42.81       46.56      5.50 o 
 -15   1   2      316.73      315.84     12.71 o 
 -14   1   2      331.44      327.65     11.27 o 
 -13   1   2      113.62      104.48     16.05 o 
 -12   1   2      243.77      228.14     19.48 o 
 -11   1   2        5.87        8.28      5.47 o 
 -10   1   2        6.68        8.71      3.72 o 
  -9   1   2      882.22      921.34     76.24 o 
  -8   1   2      119.02      143.67      9.46 o 
  -7   1   2     3000.25     3304.90    241.14 o 
  -6   1   2        1.85        3.00      2.03 o 
  -5   1   2        7.77       13.71      2.69 o 
  -4   1   2      339.83      342.58     11.41 o 
  -3   1   2      476.54      510.25     14.33 o 
  -2   1   2    18967.56    18811.68    157.76 o 
  -1   1   2     8022.96     7714.17    132.02 o 
   0   1   2      143.05      117.92      3.27 o 
   1   1   2     1864.68     1794.92     63.78 o 
   2   1   2     9216.00     8666.79    425.15 o 
   3   1   2      441.38      436.60     40.35 o 
   4   1   2      139.97      170.91      4.72 o 
   5   1   2      761.62      790.48     50.08 o 
   6   1   2      136.18      145.90      6.49 o 
   7   1   2     1041.72     1076.69     30.03 o 
   8   1   2       30.52       51.31      6.86 o 
   9   1   2     1085.13     1103.06     33.91 o 
  10   1   2        3.45        6.57      3.34 o 
  11   1   2        3.11        4.82      6.86 o 
  12   1   2      171.72      185.85      7.28 o 
  13   1   2       84.97      104.34      6.16 o 
  14   1   2        7.19        8.95      4.74 o 
  15   1   2       38.37       36.09      5.57 o 
  16   1   2      106.40      113.26     15.49 o 
  17   1   2        1.11        4.76      4.30 o 
  18   1   2       59.27       70.34      7.14 o 
 -18   2   2       20.04       19.48      8.90 o 
 -17   2   2        0.86       10.39      8.16 o 
 -16   2   2      131.75      146.54     12.98 o 
 -15   2   2        0.03        0.00      5.19 o 
 -14   2   2        0.44        6.68      5.38 o 
 -13   2   2      601.52      586.35     35.43 o 
 -12   2   2       66.77       66.41      7.98 o 
 -11   2   2       94.75       98.68      8.16 o 
 -10   2   2        1.41       -2.60      4.08 o 
  -9   2   2       73.37       53.42      6.12 o 
  -8   2   2       57.12       53.24      5.75 o 
  -7   2   2       21.21       34.13      5.01 o 
  -6   2   2      865.05      876.65     37.47 o 
  -5   2   2      197.52      192.54      7.61 o 
  -4   2   2     1065.23     1078.47     43.22 o 
  -3   2   2     1708.45     1754.60     82.36 o 
  -2   2   2     4105.41     4355.79    122.61 o 
  -1   2   2     5728.55     5293.56     90.44 o 
   0   2   2      361.34      336.57     11.49 o 
   1   2   2    12463.09    11473.35    255.80 o 
   2   2   2     1200.00     1156.19     44.15 o 
   3   2   2      277.63      279.17      9.65 o 
   4   2   2     1323.88     1337.97     44.89 o 
   5   2   2       51.93       42.48      4.45 o 
   6   2   2     1735.10     1859.77     68.26 o 
   7   2   2      489.40      632.35     25.04 o 
   8   2   2      295.65      289.93     13.91 o 
   9   2   2       77.87       88.11      7.23 o 
  10   2   2       22.88       17.99      5.19 o 
  11   2   2        0.16       -5.01      5.38 o 
  12   2   2      222.11      214.62     12.61 o 
  13   2   2      475.07      482.66     21.33 o 
  14   2   2       51.55       51.01      7.79 o 
  15   2   2       18.40       14.84      6.49 o 
  16   2   2       60.30       58.25      9.65 o 
  17   2   2        1.05       11.13      6.12 o 
  18   2   2        1.52        1.30      6.31 o 
 -17   3   2        5.11        5.01     11.13 o 
 -16   3   2       13.79       16.32      8.72 o 
 -15   3   2       79.41       82.36     10.20 o 
 -14   3   2       31.09       35.06      7.42 o 
 -13   3   2      129.82      123.73     10.20 o 
 -12   3   2      212.61      190.69     12.06 o 
 -11   3   2      349.45      273.61     13.91 o 
 -10   3   2       54.66       44.70      6.49 o 
  -9   3   2      142.63      132.07      8.90 o 
  -8   3   2      205.85      192.91     10.02 o 
  -7   3   2      931.17      913.38     42.29 o 
  -6   3   2      269.03      290.11     17.44 o 
  -5   3   2        0.26        8.72      4.08 o 
  -4   3   2       41.56       39.51      5.19 o 
  -3   3   2      749.14      715.08     31.91 o 
  -2   3   2     1739.51     1815.62     66.78 o 
  -1   3   2     1535.64     1526.32     96.92 o 
   0   3   2      167.72      168.77      5.19 o 
   1   3   2      666.40      625.61     17.71 o 
   2   3   2     1233.63     1215.55     48.41 o 
   3   3   2     2208.64     2184.76    107.22 o 
   4   3   2       98.06       71.79      7.79 o 
   5   3   2      765.74      714.71     33.95 o 
   6   3   2        1.13       -0.93      3.71 o 
   7   3   2      930.07     1120.39     45.82 o 
   8   3   2        0.20        3.52      4.08 o 
   9   3   2        0.65        6.86      4.82 o 
  10   3   2       13.21        7.98      5.75 o 
  11   3   2      179.22      145.80     10.39 o 
  12   3   2       12.21       11.69      6.12 o 
  13   3   2      120.31      113.15     12.06 o 
  14   3   2       23.25       12.24      6.31 o 
  15   3   2      157.35      123.73     11.50 o 
  16   3   2        0.07        7.05      5.75 o 
  17   3   2       30.32       25.23      9.27 o 
 -17   4   2        0.51        2.23      7.61 o 
 -16   4   2        0.01       -1.48      5.75 o 
 -15   4   2       14.94        5.38      6.68 o 
 -14   4   2        0.89       -2.04      5.56 o 
 -13   4   2        0.21        8.90      6.31 o 
 -12   4   2       71.91       44.52      9.09 o 
 -11   4   2      169.75      190.69     16.32 o 
 -10   4   2       31.04       27.27      7.98 o 
  -9   4   2       79.42      112.41      8.72 o 
  -8   4   2        6.95        8.90      6.86 o 
  -7   4   2        0.74       -3.15      5.38 o 
  -6   4   2      200.01      215.55     10.57 o 
  -5   4   2      154.21      178.08      9.27 o 
  -4   4   2     1027.32     1110.74     51.38 o 
  -3   4   2     2143.44     2315.90     87.37 o 
  -2   4   2      190.17      226.30      9.46 o 
  -1   4   2      151.05      125.62      9.83 o 
   0   4   2      616.22      556.48     34.22 o 
   1   4   2      325.80      326.46      8.47 o 
   2   4   2       60.73       73.09      6.49 o 
   3   4   2      803.93      941.02     41.37 o 
   4   4   2     1672.55     1737.90     72.16 o 
   5   4   2      649.67      639.22     26.34 o 
   6   4   2      171.16      150.07     10.02 o 
   7   4   2      251.58      252.46     11.32 o 
   8   4   2       28.39       12.24      5.75 o 
   9   4   2       77.56       92.19      9.09 o 
  10   4   2       75.94       50.08      7.61 o 
  11   4   2      535.19      554.82     20.78 o 
  12   4   2       65.54       50.64      7.98 o 
  13   4   2       66.52       78.09     10.02 o 
  14   4   2        4.25        6.68      6.86 o 
  15   4   2        0.45       -4.45      6.49 o 
  16   4   2        5.90        3.34      7.98 o 
  17   4   2       16.96       22.63      7.98 o 
 -16   5   2        6.73       16.88      8.16 o 
 -15   5   2        6.86        1.30      7.05 o 
 -14   5   2       16.94       16.88      7.05 o 
 -13   5   2        0.06        5.94      6.12 o 
 -12   5   2       11.44       -0.74      6.49 o 
 -11   5   2        3.93        3.15      9.09 o 
 -10   5   2      259.96      253.94     14.47 o 
  -9   5   2       32.62       16.32      7.05 o 
  -8   5   2        0.00       -4.45      5.19 o 
  -7   5   2       86.40       80.88      9.27 o 
  -6   5   2       24.79        9.09      5.94 o 
  -5   5   2       13.65       13.36      9.27 o 
  -4   5   2        0.96        1.85      5.01 o 
  -3   5   2      117.43      112.60      8.72 o 
  -2   5   2       34.50       13.73      5.56 o 
  -1   5   2        4.47        5.82      3.21 o 
   0   5   2       21.24       20.81      4.00 o 
   1   5   2       59.91       69.79      5.66 o 
   2   5   2       50.84       51.75      6.86 o 
   3   5   2      228.74      235.39     11.32 o 
   4   5   2       52.34       44.15      7.23 o 
   5   5   2       18.66       27.64      7.23 o 
   6   5   2       31.93       30.79      6.86 o 
   7   5   2        2.34      -10.20     10.20 o 
   8   5   2        0.49        6.12      5.38 o 
   9   5   2       42.20       22.44      7.61 o 
  10   5   2       26.95       14.47      8.53 o 
  11   5   2        1.44       -5.94      5.94 o 
  12   5   2       23.73       33.02      7.98 o 
  13   5   2        0.59        9.09      6.49 o 
  14   5   2        7.95        7.23      7.42 o 
  15   5   2        4.18        4.08      6.68 o 
 -14   6   2       10.95       -5.75      5.75 o 
 -13   6   2        7.78        7.79      7.05 o 
 -12   6   2       14.78        5.94      6.68 o 
 -11   6   2       12.35       26.15      8.90 o 
 -10   6   2       23.71       12.80      7.23 o 
  -9   6   2       16.41       23.19      7.42 o 
  -8   6   2        0.53       -7.98      7.98 o 
  -7   6   2       11.19       19.85      6.86 o 
  -6   6   2        1.16       -3.90      6.68 o 
  -5   6   2        0.56        0.19      5.56 o 
  -4   6   2       47.33       46.19      8.90 o 
  -3   6   2       14.45        3.52      6.49 o 
  -2   6   2        0.97        3.52      5.94 o 
  -1   6   2       66.26       67.81      5.62 o 
   0   6   2       15.64       17.94      5.24 o 
   1   6   2       39.87       42.01      7.98 o 
   2   6   2        3.91       13.17      6.68 o 
   3   6   2       49.16       55.28      8.35 o 
   4   6   2        5.11       -2.41      6.49 o 
   5   6   2        2.67        5.19      8.72 o 
   6   6   2       19.40       17.44      6.86 o 
   7   6   2       84.73       72.90     10.20 o 
   8   6   2       15.00       23.19      7.23 o 
   9   6   2      164.43      194.21     14.28 o 
  10   6   2       67.05       79.76     10.39 o 
  11   6   2        0.31        5.94      7.61 o 
  12   6   2       38.04        1.11      7.61 o 
  13   6   2        8.32       -7.05      7.05 o 
  14   6   2        9.30        6.86      6.86 o 
 -12   7   2       23.59       26.53      8.72 o 
 -11   7   2       20.23       13.91      9.65 o 
 -10   7   2        8.59        0.37      7.23 o 
  -9   7   2        7.47        0.93      6.68 o 
  -8   7   2        0.83        3.71      6.49 o 
  -7   7   2        1.28        4.27      6.12 o 
  -6   7   2        8.75        7.23      8.16 o 
  -5   7   2       19.21       44.15      9.83 o 
  -4   7   2        9.55       10.20      7.05 o 
  -3   7   2       35.76       48.97      9.27 o 
  -2   7   2        6.25       -0.56      7.23 o 
  -1   7   2        3.35        9.77      4.04 o 
   0   7   2       10.45       17.95      5.18 o 
   1   7   2        0.00       -0.09      4.55 o 
   2   7   2        5.83       10.02      7.05 o 
   3   7   2       34.13       23.19      8.16 o 
   4   7   2        0.13       10.20      6.86 o 
   5   7   2       18.63       -1.30      6.49 o 
   6   7   2        9.50        7.23      7.23 o 
   7   7   2        0.78       -3.52      7.23 o 
   8   7   2        6.95       -5.01     10.57 o 
   9   7   2        1.36        3.52      7.61 o 
  10   7   2        8.52        9.46      9.46 o 
  11   7   2       17.97       17.44     10.39 o 
  12   7   2       24.96       22.82     13.73 o 
 -10   8   2        0.85       12.98      8.53 o 
  -9   8   2        0.97       -5.56      6.49 o 
  -8   8   2        0.09       16.69      8.72 o 
  -7   8   2        5.11       -6.68      9.83 o 
  -6   8   2        0.72        0.56      7.98 o 
  -5   8   2        0.59       11.50      7.79 o 
  -4   8   2        5.93       -7.05      7.05 o 
  -3   8   2        0.72       -2.23      9.09 o 
  -2   8   2        2.88        9.46      8.35 o 
  -1   8   2        5.45        9.97      5.12 o 
   0   8   2        0.38       -0.87      6.40 o 
   1   8   2        2.73        0.22      5.97 o 
   2   8   2        6.54       14.10      7.61 o 
   3   8   2        6.53        7.98      8.16 o 
   4   8   2        4.20        9.27      9.27 o 
   5   8   2        1.34       -0.93      7.42 o 
   6   8   2        0.05       -3.15      7.98 o 
   7   8   2        0.09       -2.23      8.72 o 
   8   8   2        3.47       13.36      7.98 o 
   9   8   2        6.17       -4.82     10.94 o 
  10   8   2        0.19       -1.11      6.31 o 
  -6   9   2        7.06       -4.08     14.10 o 
  -5   9   2        1.58       -2.41      8.35 o 
  -4   9   2        2.14        0.74      8.72 o 
  -3   9   2        0.00       -0.56      8.16 o 
  -2   9   2        1.20       -5.38      8.53 o 
  -1   9   2        1.56       -1.24      5.42 o 
   0   9   2        0.12       -5.93      5.93 o 
   1   9   2        0.00        9.97      6.49 o 
   2   9   2        4.89        1.67      8.90 o 
   3   9   2        2.92       22.07      9.09 o 
   4   9   2        1.09        1.85      9.09 o 
   5   9   2        0.16       -6.86      6.86 o 
   6   9   2        1.83        3.52      7.79 o 
 -17   0   3        6.40       11.13      6.31 o 
 -15   0   3      113.85      106.10     10.20 o 
 -13   0   3      672.54      663.89     31.16 o 
 -11   0   3      797.64      816.36     37.10 o 
  -9   0   3       64.57       72.53      6.12 o 
  -7   0   3     2655.38     3112.05    121.50 o 
  -5   0   3     1162.52     1347.44     47.49 o 
  -3   0   3     3158.40     3210.92     91.45 o 
  -1   0   3      295.40      291.21     11.59 o 
   1   0   3      236.72      217.55      9.83 o 
   3   0   3     2610.73     2444.82     76.79 o 
   5   0   3        6.25        6.86      2.97 o 
   7   0   3     3083.84     3555.57    125.39 o 
   9   0   3        0.14       -0.93      3.15 o 
  11   0   3       55.34       70.86      7.42 o 
  13   0   3       59.38       51.38      7.61 o 
  15   0   3       38.77       35.06      7.42 o 
  17   0   3        4.64        6.31      6.12 o 
 -18   1   3        5.72       14.10      4.68 o 
 -17   1   3       11.86        3.94      5.05 o 
 -16   1   3        3.36        1.40      5.01 o 
 -15   1   3        0.59        3.35      3.87 o 
 -14   1   3      104.36       97.19      6.62 o 
 -13   1   3       14.15       20.62      4.12 o 
 -12   1   3       45.75       53.05      6.59 o 
 -11   1   3       19.21       19.98      6.77 o 
 -10   1   3       14.56       18.68      4.64 o 
  -9   1   3        4.27        6.09      2.85 o 
  -8   1   3       50.00       48.72      4.45 o 
  -7   1   3      841.84      963.21     29.17 o 
  -6   1   3       36.72       44.52      3.21 o 
  -5   1   3     1068.12     1140.35     44.89 o 
  -4   1   3      861.83      911.91     32.28 o 
  -3   1   3      879.35      852.14     24.17 o 
  -2   1   3     4428.01     4515.44    169.26 o 
  -1   1   3     3051.02     2936.57     64.74 o 
   0   1   3       14.42       16.05      1.37 o 
   1   1   3      247.04      236.55      7.66 o 
   2   1   3     4747.67     4730.86     75.38 o 
   3   1   3      542.79      559.29     17.07 o 
   4   1   3      296.65      276.87      7.61 o 
   5   1   3     2163.55     2314.70    135.87 o 
   6   1   3      526.90      580.34     18.22 o 
   7   1   3      309.96      384.22     14.55 o 
   8   1   3      141.06      153.10     10.94 o 
   9   1   3      134.24      139.34      6.00 o 
  10   1   3      314.20      336.60      9.85 o 
  11   1   3      107.19      112.88     11.13 o 
  12   1   3        6.19        7.99      3.87 o 
  13   1   3      411.68      433.85     13.84 o 
  14   1   3      179.35      199.27      9.55 o 
  15   1   3       14.26       16.51      4.59 o 
  16   1   3       11.22       14.70      7.51 o 
  17   1   3        7.54       12.81      4.72 o 
  18   1   3        0.31        3.67      8.07 o 
 -18   2   3        1.88       12.43      6.49 o 
 -17   2   3       21.63       29.68      7.79 o 
 -16   2   3        0.93        8.90      5.94 o 
 -15   2   3       82.14       81.80     10.02 o 
 -14   2   3      117.64      107.59      9.83 o 
 -13   2   3       95.45       81.80      9.09 o 
 -12   2   3       49.61       39.88      8.35 o 
 -11   2   3        1.39        5.75      5.75 o 
 -10   2   3       20.89       21.89      5.75 o 
  -9   2   3     1078.43     1116.68     51.57 o 
  -8   2   3        0.01        8.35      4.45 o 
  -7   2   3       34.08       23.56      4.45 o 
  -6   2   3     1513.27     1595.26     58.25 o 
  -5   2   3      111.70      147.47      6.68 o 
  -4   2   3       65.14       56.58      5.01 o 
  -3   2   3      679.34      665.56     26.90 o 
  -2   2   3     1312.60     1303.84     49.71 o 
  -1   2   3      381.76      384.15     11.01 o 
   0   2   3     1162.28     1110.09    131.33 o 
   1   2   3     4395.78     4229.07     85.51 o 
   2   2   3     1002.68      897.24     35.06 o 
   3   2   3       35.15       32.46      4.27 o 
   4   2   3      152.18      153.59      8.72 o 
   5   2   3     1481.13     1546.29     58.99 o 
   6   2   3      420.36      490.26     23.37 o 
   7   2   3       68.50       74.75      6.12 o 
   8   2   3      251.63      285.48     14.84 o 
   9   2   3      196.46      188.65     10.20 o 
  10   2   3       45.35       49.90      7.05 o 
  11   2   3       88.57       85.88      8.53 o 
  12   2   3        5.90        9.65      6.12 o 
  13   2   3       47.59       41.37      7.61 o 
  14   2   3       47.47       57.13      7.42 o 
  15   2   3        2.08       -0.74      5.94 o 
  16   2   3       39.73       28.01      7.61 o 
  17   2   3        6.23        5.38      6.68 o 
  18   2   3        0.01        0.19      7.23 o 
 -17   3   3        3.71        6.86      6.49 o 
 -16   3   3       14.06       10.02      6.12 o 
 -15   3   3       39.37       28.57      7.61 o 
 -14   3   3       17.46       27.64      7.61 o 
 -13   3   3        8.98        6.68      5.75 o 
 -12   3   3        3.73       -0.93      7.98 o 
 -11   3   3      152.12      138.01     10.02 o 
 -10   3   3        5.46        0.74      7.61 o 
  -9   3   3        0.06       -1.85      4.08 o 
  -8   3   3       92.38       88.85      7.79 o 
  -7   3   3       41.68       32.28      8.16 o 
  -6   3   3       26.44       18.73      5.01 o 
  -5   3   3      783.92      825.08     33.57 o 
  -4   3   3     1280.30     1325.92     51.75 o 
  -3   3   3        2.34       -0.93      2.97 o 
  -2   3   3     1683.86     1875.35     66.96 o 
  -1   3   3      604.69      617.64     50.64 o 
   0   3   3      369.99      367.23     39.88 o 
   1   3   3     1580.59     1491.34     38.10 o 
   2   3   3      766.45      807.46     29.86 o 
   3   3   3      167.05      123.91      9.09 o 
   4   3   3      959.21     1046.01     40.25 o 
   5   3   3       49.48       41.92      6.12 o 
   6   3   3      643.37      743.83     32.65 o 
   7   3   3      191.25      186.61      9.27 o 
   8   3   3       51.01       46.56      6.31 o 
   9   3   3      117.10      113.34      8.53 o 
  10   3   3      198.71      158.04      9.83 o 
  11   3   3        0.87       -5.01      5.01 o 
  12   3   3       54.71       42.85      7.23 o 
  13   3   3        3.06       -4.27      8.35 o 
  14   3   3        0.01       -0.56      5.01 o 
  15   3   3      122.58      109.07     11.32 o 
  16   3   3       55.76       39.14     10.20 o 
  17   3   3        3.89        4.27      6.86 o 
 -16   4   3       15.86        8.72      8.53 o 
 -15   4   3        7.55        5.19     11.32 o 
 -14   4   3        0.10        8.35      5.75 o 
 -13   4   3        7.67        3.90      6.86 o 
 -12   4   3       10.32        3.34      5.56 o 
 -11   4   3      275.25      251.53     13.73 o 
 -10   4   3        0.06       -5.94      5.94 o 
  -9   4   3      112.06      105.36      9.09 o 
  -8   4   3        1.01       -7.42      7.42 o 
  -7   4   3        1.30        8.53      4.82 o 
  -6   4   3        0.06       -0.74      5.19 o 
  -5   4   3      538.62      596.18     21.52 o 
  -4   4   3      226.40      238.92     11.13 o 
  -3   4   3      307.22      296.05     11.50 o 
  -2   4   3       73.69       84.77      7.05 o 
  -1   4   3      186.78      167.50      8.81 o 
   0   4   3      365.67      354.83     14.93 o 
   1   4   3      375.46      391.63     11.50 o 
   2   4   3        3.01        1.11      4.27 o 
   3   4   3     2020.69     1990.92     77.35 o 
   4   4   3       24.78       23.56      5.75 o 
   5   4   3       49.36       40.99      7.05 o 
   6   4   3       31.02       22.07      6.12 o 
   7   4   3       16.57        0.56      5.19 o 
   8   4   3       16.90       14.47      6.12 o 
   9   4   3       11.26       10.39      6.31 o 
  10   4   3       18.53       14.65      6.12 o 
  11   4   3       34.63       24.30      7.23 o 
  12   4   3       49.48       56.95      9.27 o 
  13   4   3        1.60       -1.30      8.16 o 
  14   4   3       13.71        6.49      6.31 o 
  15   4   3       26.55       25.60     10.20 o 
  16   4   3        0.76        1.11      6.12 o 
 -15   5   3        2.92       -6.86      6.86 o 
 -14   5   3        1.51        6.12      6.31 o 
 -13   5   3        0.29       -7.42      7.42 o 
 -12   5   3       55.62       64.74     13.91 o 
 -11   5   3       70.49       70.86      9.65 o 
 -10   5   3        4.11        3.15      5.38 o 
  -9   5   3       78.23       85.88      9.27 o 
  -8   5   3       22.68       17.25      7.23 o 
  -7   5   3        2.94       -0.19      5.75 o 
  -6   5   3       37.42       29.31      8.72 o 
  -5   5   3        5.49       -9.65      9.65 o 
  -4   5   3        0.00       -5.01      5.01 o 
  -3   5   3      537.51      567.61     28.01 o 
  -2   5   3        3.75       -0.19      5.01 o 
  -1   5   3       93.34       93.88      5.62 o 
   0   5   3        0.12        4.60      3.99 o 
   1   5   3       26.00       28.14      4.07 o 
   2   5   3       60.22       36.91      6.86 o 
   3   5   3      364.74      379.71     13.36 o 
   4   5   3        8.85       12.80      5.75 o 
   5   5   3       54.36       38.95      8.16 o 
   6   5   3       32.95       43.78      7.61 o 
   7   5   3       26.88       15.21      6.68 o 
   8   5   3        7.37        8.16     10.39 o 
   9   5   3      128.76       90.71     10.76 o 
  10   5   3        0.00        3.15      7.23 o 
  11   5   3       67.36       47.30      9.46 o 
  12   5   3       10.67       -5.94      6.86 o 
  13   5   3        5.32        2.23      6.86 o 
  14   5   3        2.99       -2.41      7.61 o 
  15   5   3        0.14        0.00      6.68 o 
 -14   6   3        1.52        3.15      7.05 o 
 -13   6   3        5.78       10.02      9.65 o 
 -12   6   3       14.03       17.99      8.16 o 
 -11   6   3        0.10       -5.56      5.56 o 
 -10   6   3       69.76       63.81     10.20 o 
  -9   6   3       40.31       53.42     11.87 o 
  -8   6   3        1.42       -0.74      7.79 o 
  -7   6   3        1.75       -8.72      8.72 o 
  -6   6   3       37.47       36.54      8.16 o 
  -5   6   3       40.69       39.32      8.16 o 
  -4   6   3        2.51        5.38      6.31 o 
  -3   6   3       35.82       28.38      8.53 o 
  -2   6   3        7.28        6.12      6.12 o 
  -1   6   3        9.30       10.03      6.77 o 
   0   6   3        3.10        2.50      4.70 o 
   1   6   3        0.20       -2.55      4.00 o 
   2   6   3      104.66       99.80     10.20 o 
   3   6   3       29.45       19.85      8.16 o 
   4   6   3       27.05       29.68      7.79 o 
   5   6   3       61.74       44.89      8.16 o 
   6   6   3       41.65        9.09      8.35 o 
   7   6   3        0.24        2.97      9.46 o 
   8   6   3        9.20       -6.31      9.83 o 
   9   6   3       71.48       54.54      9.46 o 
  10   6   3        0.17       -2.23      6.12 o 
  11   6   3       24.60       22.82      8.16 o 
  12   6   3        3.21        4.82      8.16 o 
  13   6   3        2.03        5.56      7.98 o 
  14   6   3        3.24        3.52      6.86 o 
 -12   7   3        6.42        8.53      7.61 o 
 -11   7   3        3.07        3.15      7.42 o 
 -10   7   3       10.97       16.32      8.35 o 
  -9   7   3        0.09       12.24      8.16 o 
  -8   7   3       20.09       15.95      8.53 o 
  -7   7   3        1.88       15.21      7.42 o 
  -6   7   3        8.72       19.48      9.83 o 
  -5   7   3       15.10       20.40      7.98 o 
  -4   7   3        0.11        8.72      7.23 o 
  -3   7   3        0.04       -1.48      7.61 o 
  -2   7   3       23.59       30.42      8.72 o 
  -1   7   3        0.00        0.37      4.41 o 
   0   7   3        1.56       16.26      9.92 o 
   1   7   3        0.02        6.53      5.18 o 
   2   7   3        4.12       13.36      9.27 o 
   3   7   3        0.67       -7.23     12.61 o 
   4   7   3       34.60       35.99      9.27 o 
   5   7   3       13.69       16.14      7.61 o 
   6   7   3        1.46       -7.23      9.83 o 
   7   7   3        0.83       14.10      9.65 o 
   8   7   3        2.83       14.10      8.16 o 
   9   7   3        0.18      -10.39     10.39 o 
  10   7   3        7.43       -0.74     11.69 o 
  11   7   3        0.83        0.56      7.61 o 
  12   7   3        3.11        7.42      8.90 o 
 -10   8   3        2.36        4.45      8.35 o 
  -9   8   3        1.93       10.94      9.46 o 
  -8   8   3        6.01        7.05      8.53 o 
  -7   8   3        0.68        0.93      7.98 o 
  -6   8   3        0.03       12.06      8.72 o 
  -5   8   3        0.00        1.67     10.02 o 
  -4   8   3        0.18       -3.52      6.68 o 
  -3   8   3        4.68       10.39     10.94 o 
  -2   8   3        3.72        8.16      9.65 o 
  -1   8   3        4.30       -4.74      6.33 o 
   0   8   3        0.06        7.49      5.19 o 
   1   8   3        0.85        9.18      5.12 o 
   2   8   3        0.36       -8.35     10.76 o 
   3   8   3        1.74       12.61      7.79 o 
   4   8   3        2.02        3.52      8.53 o 
   5   8   3        1.18        2.78     10.94 o 
   6   8   3        0.31        5.56     10.94 o 
   7   8   3        8.63       -3.52     16.14 o 
   8   8   3        0.95       -7.42      7.42 o 
   9   8   3        0.03       -5.38      7.42 o 
  10   8   3        9.04        1.30      7.61 o 
  -6   9   3        0.88        5.94      8.90 o 
  -5   9   3        0.00       12.80      9.83 o 
  -4   9   3        0.03       -7.05      8.35 o 
  -3   9   3        0.90       -5.75     10.94 o 
  -2   9   3        1.70        3.15      9.65 o 
  -1   9   3        0.69        3.56      6.28 o 
   0   9   3        0.07        1.72      6.10 o 
   1   9   3        0.11       -5.19      7.05 o 
   2   9   3        0.13       16.14      9.46 o 
   3   9   3        0.24        0.00     12.24 o 
   4   9   3        0.13        8.35     12.43 o 
   5   9   3        1.47       -3.71     11.69 o 
   6   9   3        2.60        0.37      8.72 o 
 -18   0   4        5.06       10.20      5.94 o 
 -16   0   4        0.31       -1.11      8.16 o 
 -14   0   4      607.55      607.50     29.12 o 
 -12   0   4        0.59        6.31      4.45 o 
 -10   0   4      960.32     1003.71     37.84 o 
  -8   0   4      730.45      688.74     32.09 o 
  -6   0   4     2059.54     2130.59     70.12 o 
  -4   0   4    11692.47    11924.91    196.81 o 
  -2   0   4       95.94      101.65      4.45 o 
   0   0   4      876.12      902.55     22.49 o 
   2   0   4     2517.77     2361.54     75.68 o 
   4   0   4      121.07      156.37      6.12 o 
   6   0   4     5971.35     6318.14    157.86 o 
   8   0   4     3690.49     4088.31    148.40 o 
  10   0   4      136.25      117.60      9.09 o 
  12   0   4       62.64       75.13      8.16 o 
  14   0   4      131.09      152.66     10.20 o 
  16   0   4      150.07      160.08     13.54 o 
  18   0   4        0.15        0.74      5.75 o 
 -18   1   4       26.96       36.15      6.33 o 
 -17   1   4       95.19       97.75      7.69 o 
 -16   1   4       12.75       15.67      5.18 o 
 -15   1   4      152.38      151.09      8.31 o 
 -14   1   4      244.92      241.67     21.80 o 
 -13   1   4        1.82        5.02      3.47 o 
 -12   1   4        9.68       15.14      3.83 o 
 -11   1   4      160.02      162.82      7.35 o 
 -10   1   4        0.00        0.84      3.56 o 
  -9   1   4      299.52      357.34     27.08 o 
  -8   1   4      146.84      202.48      7.03 o 
  -7   1   4     5346.36     5860.39    124.60 o 
  -6   1   4       16.65       10.19      2.88 o 
  -5   1   4     1430.10     1417.33     46.28 o 
  -4   1   4      689.73      738.11     21.90 o 
  -3   1   4      115.84      130.31     10.94 o 
  -2   1   4     6687.94     6615.08    151.55 o 
  -1   1   4       14.12       11.15      1.87 o 
   0   1   4      120.04       94.52      2.27 o 
   1   1   4      496.74      504.41     24.58 o 
   2   1   4     1350.66     1295.07     37.16 o 
   3   1   4     4187.54     4188.68     80.46 o 
   4   1   4      137.08      174.03      8.35 o 
   5   1   4     3498.05     3727.80     92.56 o 
   6   1   4      221.89      242.57      7.49 o 
   7   1   4       59.10       89.55      4.52 o 
   8   1   4       48.73       56.82      3.74 o 
   9   1   4      828.46      917.79     34.04 o 
  10   1   4       12.03       18.56      5.10 o 
  11   1   4      149.92      168.99     13.26 o 
  12   1   4       21.99       30.77      4.36 o 
  13   1   4       98.91      133.37      7.02 o 
  14   1   4        3.44        9.06      4.63 o 
  15   1   4        0.34        1.28      6.86 o 
  16   1   4       14.53       13.71      5.10 o 
  17   1   4        0.00       -4.36      4.36 o 
  18   1   4       23.07       34.98      6.10 o 
 -18   2   4       14.52       12.43      7.61 o 
 -17   2   4        0.52       -6.49      6.68 o 
 -16   2   4       88.13       76.61      9.83 o 
 -15   2   4        9.71        4.82     11.13 o 
 -14   2   4       25.16       36.17      7.61 o 
 -13   2   4       63.60       66.96      8.72 o 
 -12   2   4       18.64       19.11      5.56 o 
 -11   2   4       22.34       30.42      6.68 o 
 -10   2   4      412.27      394.36     20.22 o 
  -9   2   4        2.29       -1.67      3.90 o 
  -8   2   4      213.67      210.72      9.27 o 
  -7   2   4      394.90      427.57     15.58 o 
  -6   2   4      208.55      212.39     12.61 o 
  -5   2   4      349.92      401.60     20.78 o 
  -4   2   4     2880.10     2990.55    116.86 o 
  -3   2   4      307.84      294.38     15.77 o 
  -2   2   4     2562.39     2582.28    101.28 o 
  -1   2   4        0.50        3.07      2.78 o 
   0   2   4       32.18       54.65     22.17 o 
   1   2   4     4129.25     3871.56    323.04 o 
   2   2   4      746.37      725.10     30.61 o 
   3   2   4      170.22      128.18      6.49 o 
   4   2   4      739.43      789.47     35.06 o 
   5   2   4       30.65       20.78      4.45 o 
   6   2   4     1816.22     2056.21     74.38 o 
   7   2   4      284.06      346.50     14.65 o 
   8   2   4      441.87      491.38     20.59 o 
   9   2   4       70.86       82.17      7.42 o 
  10   2   4        5.30       10.20      5.01 o 
  11   2   4        8.66       27.64      6.49 o 
  12   2   4       18.98       12.06      5.94 o 
  13   2   4      213.00      241.33     13.54 o 
  14   2   4        5.07        2.41      8.53 o 
  15   2   4        4.20       16.14      6.86 o 
  16   2   4       15.33       12.80      8.53 o 
  17   2   4        0.13       11.13      5.75 o 
  18   2   4       65.73       91.08     10.94 o 
 -17   3   4       12.29       21.89      8.16 o 
 -16   3   4        5.41        5.38      6.12 o 
 -15   3   4       12.87       11.69      6.68 o 
 -14   3   4        8.74        5.94      5.94 o 
 -13   3   4       20.04        6.49      6.86 o 
 -12   3   4      245.36      231.31     12.98 o 
 -11   3   4       12.38        1.48      5.75 o 
 -10   3   4        0.39        5.75      4.45 o 
  -9   3   4       72.73       62.33      6.68 o 
  -8   3   4       25.15       33.76      6.12 o 
  -7   3   4      596.75      660.36     34.13 o 
  -6   3   4       89.41       86.07      7.05 o 
  -5   3   4      512.61      608.42     33.95 o 
  -4   3   4       29.06       26.34      5.01 o 
  -3   3   4       41.96       41.55      5.01 o 
  -2   3   4      969.84     1064.93     41.92 o 
  -1   3   4     2622.35     2665.33     83.06 o 
   0   3   4      555.86      552.62     32.93 o 
   1   3   4      638.80      680.06     19.65 o 
   2   3   4      140.85      161.01      7.42 o 
   3   3   4     1293.12     1242.26     52.50 o 
   4   3   4      211.25      180.86     12.61 o 
   5   3   4      112.45       77.54      7.05 o 
   6   3   4        8.13       -0.19      4.64 o 
   7   3   4      190.88      235.02     11.87 o 
   8   3   4      185.29      196.25     10.20 o 
   9   3   4        0.32        6.49      5.38 o 
  10   3   4       24.51       18.73      6.49 o 
  11   3   4       17.43       13.17      7.23 o 
  12   3   4       25.03       30.05      6.49 o 
  13   3   4        0.49        4.45      5.75 o 
  14   3   4       32.69       40.25      7.61 o 
  15   3   4       21.74       31.16      7.61 o 
  16   3   4       14.89       11.50      6.68 o 
  17   3   4       20.59       28.94      7.42 o 
 -16   4   4        0.51       -5.94      5.94 o 
 -15   4   4        1.94       -2.04      5.75 o 
 -14   4   4        0.13        4.45      5.94 o 
 -13   4   4       29.69       25.97      7.23 o 
 -12   4   4        4.18        8.35      5.75 o 
 -11   4   4       12.07       14.28      6.31 o 
 -10   4   4       23.42       28.75      8.90 o 
  -9   4   4      130.75      149.14     10.20 o 
  -8   4   4       34.29       52.12      9.83 o 
  -7   4   4       14.93       15.58      5.19 o 
  -6   4   4       59.17       75.31      8.35 o 
  -5   4   4       12.66       15.03      5.01 o 
  -4   4   4      257.51      239.10     12.24 o 
  -3   4   4      475.66      498.98     20.96 o 
  -2   4   4      136.49      140.79      8.16 o 
  -1   4   4      127.72      129.53      5.50 o 
   0   4   4      297.31      288.29     27.45 o 
   1   4   4      212.96      249.13      8.32 o 
   2   4   4        2.06        8.72      4.45 o 
   3   4   4      428.55      403.45     21.52 o 
   4   4   4      246.64      272.49     11.87 o 
   5   4   4       23.08       21.70      5.75 o 
   6   4   4       28.49       10.57      6.49 o 
   7   4   4       28.00       12.06      6.31 o 
   8   4   4        1.70       10.02      5.01 o 
   9   4   4        2.44        4.45      6.86 o 
  10   4   4       23.44        7.79      6.86 o 
  11   4   4      213.61      227.79     13.73 o 
  12   4   4       39.64       27.82      6.86 o 
  13   4   4       17.78       28.75      9.09 o 
  14   4   4        0.74        2.60      5.94 o 
  15   4   4        6.88       10.39      8.35 o 
  16   4   4       15.71       16.88      7.79 o 
 -15   5   4        0.29       -4.64      5.38 o 
 -14   5   4        0.11        7.05      7.98 o 
 -13   5   4       11.03       10.94      7.98 o 
 -12   5   4       26.81       30.61      7.23 o 
 -11   5   4        0.00       -2.23      7.61 o 
 -10   5   4       53.89       67.71     12.98 o 
  -9   5   4       59.74       35.80      7.61 o 
  -8   5   4        0.33        6.68      5.75 o 
  -7   5   4       31.42       18.36      7.05 o 
  -6   5   4        0.51        7.61      5.75 o 
  -5   5   4        1.31        6.12      5.94 o 
  -4   5   4        3.31       -1.67      6.12 o 
  -3   5   4      139.02      137.08     10.02 o 
  -2   5   4        1.63        0.74      5.38 o 
  -1   5   4       11.94       11.69      3.67 o 
   0   5   4       35.68       41.24      4.59 o 
   1   5   4       21.93       23.20      4.73 o 
   2   5   4       40.59       24.67      6.49 o 
   3   5   4      183.59      186.79     10.94 o 
   4   5   4       10.08       15.77      6.12 o 
   5   5   4        0.42       -5.38      5.38 o 
   6   5   4      135.45      114.64     10.39 o 
   7   5   4        1.65       -5.38      6.86 o 
   8   5   4        0.96        7.05      5.94 o 
   9   5   4       61.57       31.16      9.27 o 
  10   5   4       40.50       17.81     11.32 o 
  11   5   4        1.64       -6.31      6.31 o 
  12   5   4       17.21       -5.75      9.09 o 
  13   5   4        1.92        0.00      8.72 o 
  14   5   4        2.00       -3.34      6.49 o 
  15   5   4        0.70       -2.41      7.98 o 
 -14   6   4        1.27       -3.34      6.49 o 
 -13   6   4        0.40       12.98      8.53 o 
 -12   6   4        0.12       -5.75      5.75 o 
 -11   6   4       18.87        6.68      7.98 o 
 -10   6   4        6.23        2.60      6.49 o 
  -9   6   4       33.05       32.65      9.09 o 
  -8   6   4        2.46        4.08      6.68 o 
  -7   6   4        3.20       11.87      7.05 o 
  -6   6   4       15.96        3.15      7.05 o 
  -5   6   4        6.42        2.97      7.05 o 
  -4   6   4       40.92       57.32      9.09 o 
  -3   6   4        0.16       -2.97      5.94 o 
  -2   6   4       73.33       87.55      9.09 o 
  -1   6   4        0.13        1.33      9.09 o 
   0   6   4        8.32       17.45      6.31 o 
   1   6   4       21.04       26.53      5.31 o 
   2   6   4        4.71       -6.31      6.31 o 
   3   6   4       59.52       53.79      8.53 o 
   4   6   4        0.92        6.31      7.05 o 
   5   6   4       20.46        9.46      8.53 o 
   6   6   4        8.37        7.61      6.31 o 
   7   6   4       18.15        6.68      6.86 o 
   8   6   4        2.32       11.69      7.42 o 
   9   6   4       33.18       16.14      8.53 o 
  10   6   4       19.65       15.40      7.42 o 
  11   6   4        0.00       -1.67      6.31 o 
  12   6   4        1.34       -1.85      5.94 o 
  13   6   4        0.44       -7.42      7.79 o 
  14   6   4        0.01       -6.49      6.49 o 
 -12   7   4        0.10        5.94      7.98 o 
 -11   7   4        1.27       -3.15      7.05 o 
 -10   7   4        6.23        5.19      8.72 o 
  -9   7   4        0.50       -7.42      7.79 o 
  -8   7   4        0.01       -7.79      7.79 o 
  -7   7   4        1.03       10.20      8.72 o 
  -6   7   4       12.06       15.95      7.23 o 
  -5   7   4       21.20       35.24      9.27 o 
  -4   7   4       23.90       37.84      8.72 o 
  -3   7   4        2.07       12.43      8.53 o 
  -2   7   4        0.27       -2.04      6.49 o 
  -1   7   4        0.07        1.74      4.81 o 
   0   7   4       10.33       14.11      6.68 o 
   1   7   4        1.12        2.01      4.62 o 
   2   7   4        3.78        9.83      6.86 o 
   3   7   4        0.61       -4.45      8.16 o 
   4   7   4        2.06       21.33      7.61 o 
   5   7   4       11.39       -3.90      7.05 o 
   6   7   4        5.50        0.74      8.72 o 
   7   7   4        0.08       -9.65      9.65 o 
   8   7   4       12.06        9.65      7.23 o 
   9   7   4        0.54       18.36      8.53 o 
  10   7   4       11.41        7.42      7.05 o 
  11   7   4        0.29        1.48      7.42 o 
  12   7   4        0.04        0.93      6.49 o 
 -10   8   4        3.17       -8.35      9.83 o 
  -9   8   4        0.15        3.71      7.05 o 
  -8   8   4        0.92        3.34      7.23 o 
  -7   8   4        8.89        4.45      7.98 o 
  -6   8   4        1.59       -7.23      9.09 o 
  -5   8   4        0.03        3.90      9.46 o 
  -4   8   4        2.07        0.00      7.23 o 
  -3   8   4        3.79       -5.56      8.16 o 
  -2   8   4        0.00        4.08      7.42 o 
  -1   8   4        1.31        8.35     10.76 o 
   0   8   4        0.01       11.68      6.50 o 
   1   8   4        0.62        1.94      5.57 o 
   2   8   4        0.12       -3.34      7.23 o 
   3   8   4        0.33        0.93      7.42 o 
   4   8   4        3.46       -5.94      9.09 o 
   5   8   4        0.01        9.83      7.42 o 
   6   8   4        0.00       10.94      8.72 o 
   7   8   4        0.50        0.00      8.72 o 
   8   8   4        2.72       19.85     11.50 o 
   9   8   4        2.99       15.58     10.02 o 
  -5   9   4        2.25       -7.98      7.98 o 
  -4   9   4        0.34       22.07      9.46 o 
  -3   9   4        1.05        7.42      8.90 o 
  -2   9   4        0.01       -7.05      7.05 o 
  -1   9   4        0.64       -1.66      5.77 o 
   0   9   4        1.67        4.71      6.50 o 
   1   9   4        0.22       -5.83      5.83 o 
   2   9   4        0.27      -10.94     11.13 o 
   3   9   4        0.78        1.48     13.73 o 
   4   9   4        0.01       -4.45      7.61 o 
   5   9   4        0.06        7.98      7.05 o 
 -17   0   5       26.50       25.41      8.16 o 
 -15   0   5        3.76        8.16      6.31 o 
 -13   0   5      139.76      157.30     11.32 o 
 -11   0   5      277.75      254.31     11.50 o 
  -9   0   5     2224.95     2145.62     79.76 o 
  -7   0   5      162.24      230.01      8.90 o 
  -5   0   5     8785.28     9602.52    199.22 o 
  -3   0   5     1550.56     1445.75     69.93 o 
  -1   0   5      222.36      244.76     16.14 o 
   1   0   5    11247.55    11053.69    122.64 o 
   3   0   5      280.92      311.82     10.94 o 
   5   0   5      639.21      567.06     26.90 o 
   7   0   5    10645.61    11065.51    232.43 o 
   9   0   5       97.70      116.31     10.02 o 
  11   0   5      621.91      625.49     22.63 o 
  13   0   5       60.21       88.48      9.65 o 
  15   0   5      154.27      161.57     11.87 o 
  17   0   5      172.78      196.44     14.47 o 
 -18   1   5       51.64       53.56      6.82 o 
 -17   1   5       13.77       17.90      5.37 o 
 -16   1   5       20.58       23.39      7.61 o 
 -15   1   5      143.21      144.95      8.38 o 
 -14   1   5        1.16        3.69      3.79 o 
 -13   1   5        5.04       13.63      3.93 o 
 -12   1   5      484.42      506.92     31.72 o 
 -11   1   5       66.65       65.39      5.39 o 
 -10   1   5      592.02      562.68     24.39 o 
  -9   1   5       82.25       85.82      4.72 o 
  -8   1   5     3189.05     3407.26    105.18 o 
  -7   1   5      761.46      932.14     26.93 o 
  -6   1   5     6969.39     7327.63    135.18 o 
  -5   1   5      545.56      500.81     16.14 o 
  -4   1   5      339.55      340.61     11.13 o 
  -3   1   5        1.19        1.84      2.32 o 
  -2   1   5      659.89      700.32     33.76 o 
  -1   1   5      881.55      928.43     23.35 o 
   0   1   5     6186.17     6089.06    126.64 o 
   1   1   5       72.89       59.28      4.10 o 
   2   1   5       76.01       78.19      7.23 o 
   3   1   5      949.06      940.89     26.69 o 
   4   1   5     5867.70     6137.07    108.43 o 
   5   1   5      121.41      167.23      7.98 o 
   6   1   5     1970.25     2285.58     74.74 o 
   7   1   5      846.15      959.15     73.36 o 
   8   1   5      121.47      121.74      5.50 o 
   9   1   5      135.31      142.93      8.40 o 
  10   1   5      116.20      130.88      6.16 o 
  11   1   5      395.64      380.14     13.46 o 
  12   1   5        6.07       12.22     11.04 o 
  13   1   5      336.68      334.19     11.62 o 
  14   1   5       20.22       20.09      4.59 o 
  15   1   5       46.99       62.81      5.94 o 
  16   1   5       20.73       18.72      8.90 o 
  17   1   5        1.62       -1.93      4.25 o 
  18   1   5        4.85        6.07      4.92 o 
 -17   2   5       16.38       22.63      8.35 o 
 -16   2   5       23.43       28.01      7.42 o 
 -15   2   5        0.15        7.98      4.82 o 
 -14   2   5      271.50      233.17     13.91 o 
 -13   2   5      382.67      331.85     17.25 o 
 -12   2   5      142.25      137.64     10.20 o 
 -11   2   5      154.68      126.51      9.83 o 
 -10   2   5      246.53      221.11     11.32 o 
  -9   2   5       11.92        1.85      5.38 o 
  -8   2   5       91.73       83.66      6.68 o 
  -7   2   5      301.34      340.94     16.32 o 
  -6   2   5      403.91      440.18     22.63 o 
  -5   2   5      864.27      833.24     38.40 o 
  -4   2   5       57.34       40.99      4.82 o 
  -3   2   5     1648.32     1868.49     89.97 o 
  -2   2   5     1624.53     1663.33     59.36 o 
  -1   2   5     1133.97     1087.45     55.46 o 
   0   2   5      221.13      248.00     16.88 o 
   1   2   5       42.09       45.96      3.08 o 
   2   2   5      296.33      236.32      8.90 o 
   3   2   5       33.97       19.66      4.45 o 
   4   2   5      839.44      849.20     37.66 o 
   5   2   5     2509.16     2534.97    120.20 o 
   6   2   5        0.44       -1.67      5.19 o 
   7   2   5     2133.70     2479.33    120.94 o 
   8   2   5        5.02        2.97      3.71 o 
   9   2   5      147.98      150.07     10.39 o 
  10   2   5      119.22      123.91      7.98 o 
  11   2   5      683.79      733.82     31.16 o 
  12   2   5       39.69       33.57      7.61 o 
  13   2   5       62.32       55.09      8.35 o 
  14   2   5       13.62       12.43      6.86 o 
  15   2   5      127.02      158.23     12.24 o 
  16   2   5       68.06       80.32      9.46 o 
  17   2   5        0.06        2.78      5.19 o 
 -17   3   5       87.40       77.35     11.32 o 
 -16   3   5      114.16       99.98     11.69 o 
 -15   3   5        0.43        0.37      5.94 o 
 -14   3   5       56.44       62.70      8.53 o 
 -13   3   5       16.52       20.96      6.31 o 
 -12   3   5      100.37      109.63      9.65 o 
 -11   3   5      114.50      106.10      9.27 o 
 -10   3   5        0.07        9.09      5.75 o 
  -9   3   5       25.24       35.06      6.12 o 
  -8   3   5       23.08       17.07      5.01 o 
  -7   3   5      108.83      114.26      7.98 o 
  -6   3   5      746.29      769.06     36.54 o 
  -5   3   5      115.16      116.31      7.23 o 
  -4   3   5     1608.53     1836.96     70.30 o 
  -3   3   5       70.83       79.76      6.12 o 
  -2   3   5       55.04       69.93      5.75 o 
  -1   3   5     2372.17     2385.94     67.08 o 
   0   3   5       32.23       34.97      7.70 o 
   1   3   5      631.23      635.41     49.53 o 
   2   3   5        6.31       10.39      4.08 o 
   3   3   5      806.10      777.22     33.76 o 
   4   3   5      393.45      321.28     15.03 o 
   5   3   5       13.92        3.15      4.08 o 
   6   3   5       29.51       26.15      7.23 o 
   7   3   5        3.83        2.60      4.82 o 
   8   3   5       23.92       14.84      6.12 o 
   9   3   5      543.16      560.38     20.03 o 
  10   3   5       30.32       46.00      8.53 o 
  11   3   5        0.25        1.85      5.75 o 
  12   3   5       84.10       99.43      8.90 o 
  13   3   5        0.06        6.31      6.49 o 
  14   3   5       57.89       67.89      9.27 o 
  15   3   5      170.47      179.56     12.61 o 
  16   3   5        2.05        6.86      5.75 o 
  17   3   5        9.16       22.26      7.61 o 
 -16   4   5       32.25       26.71      8.72 o 
 -15   4   5       71.13       61.96      9.65 o 
 -14   4   5       45.88       52.87     10.20 o 
 -13   4   5        7.78        8.90      7.05 o 
 -12   4   5       36.07       19.11      7.98 o 
 -11   4   5      136.99      157.11     11.50 o 
 -10   4   5       33.01       37.84      7.42 o 
  -9   4   5       50.85       52.87      7.79 o 
  -8   4   5      217.73      266.93     17.44 o 
  -7   4   5       13.89       26.71      6.49 o 
  -6   4   5        0.43       -2.41      4.27 o 
  -5   4   5        4.82       19.85      5.19 o 
  -4   4   5      850.67      917.09     36.73 o 
  -3   4   5      370.31      328.14     16.14 o 
  -2   4   5     1075.20     1164.17     50.64 o 
  -1   4   5       75.84       91.50      9.27 o 
   0   4   5      367.97      437.40     39.70 o 
   1   4   5        0.62        1.03      4.64 o 
   2   4   5      834.51      919.68     42.29 o 
   3   4   5      981.57     1043.22     50.64 o 
   4   4   5      112.63       91.82      8.16 o 
   5   4   5      267.65      319.61     15.58 o 
   6   4   5      138.75      178.08     10.39 o 
   7   4   5      260.29      230.20     11.87 o 
   8   4   5       63.42       58.99      8.16 o 
   9   4   5        7.96        8.35      5.56 o 
  10   4   5      104.63       57.69      9.09 o 
  11   4   5        1.57       -2.78      5.38 o 
  12   4   5       28.37       10.94      5.94 o 
  13   4   5        3.06       10.39      6.68 o 
  14   4   5       44.61       38.58      8.53 o 
  15   4   5        9.65       12.80      7.42 o 
  16   4   5        1.72       14.84      5.94 o 
 -15   5   5        2.20        3.15      7.23 o 
 -14   5   5        1.32        6.12      6.31 o 
 -13   5   5       11.61       -5.56      8.16 o 
 -12   5   5       31.01       26.90      7.23 o 
 -11   5   5        1.57        7.42      7.98 o 
 -10   5   5       12.66       10.02      6.31 o 
  -9   5   5       40.61       30.05      7.23 o 
  -8   5   5      113.14       66.78      8.90 o 
  -7   5   5       98.19       90.71     10.02 o 
  -6   5   5      193.64      171.77     11.50 o 
  -5   5   5      106.25      183.83     13.91 o 
  -4   5   5       91.91      148.77      9.83 o 
  -3   5   5      317.72      359.67     18.18 o 
  -2   5   5       37.61       63.07      7.98 o 
  -1   5   5      421.05      524.12     37.66 o 
   0   5   5       90.60       84.51      5.77 o 
   1   5   5       20.58       26.51      7.79 o 
   2   5   5      287.93      291.04     14.65 o 
   3   5   5      357.56      431.09     20.40 o 
   4   5   5       63.86       26.15      7.98 o 
   5   5   5      226.14      283.81     13.36 o 
   6   5   5       16.81       19.85      7.05 o 
   7   5   5       11.99        2.78      6.31 o 
   8   5   5        5.81       12.98      6.31 o 
   9   5   5       89.39      100.91     11.32 o 
  10   5   5       18.26       -6.68      7.42 o 
  11   5   5       62.25       56.58      9.46 o 
  12   5   5       15.94       12.61      7.42 o 
  13   5   5        2.17        4.64      7.42 o 
  14   5   5       34.99       28.57      7.42 o 
  15   5   5        2.45       -2.04     10.20 o 
 -14   6   5        0.09        3.90      6.31 o 
 -13   6   5        2.34       12.24      7.05 o 
 -12   6   5        2.10        5.94      6.86 o 
 -11   6   5        7.52       -0.74      6.49 o 
 -10   6   5       83.16       81.06     14.10 o 
  -9   6   5       12.70       18.73      7.79 o 
  -8   6   5       21.12       33.76     12.24 o 
  -7   6   5        0.11        1.30      6.49 o 
  -6   6   5       33.39       34.69      7.98 o 
  -5   6   5        4.44        8.72      6.12 o 
  -4   6   5       44.81       74.75      9.83 o 
  -3   6   5      103.20       82.17     10.20 o 
  -2   6   5        0.00        0.74      7.61 o 
  -1   6   5       29.45       36.87      5.02 o 
   0   6   5        0.05        6.41      4.32 o 
   1   6   5       21.51        9.02      5.75 o 
   2   6   5      256.81      382.31     23.19 o 
   3   6   5        3.92       21.15      7.42 o 
   4   6   5      105.90       83.10     11.87 o 
   5   6   5      114.61       87.92     11.13 o 
   6   6   5       43.43       74.75     10.20 o 
   7   6   5       25.21       10.57      7.05 o 
   8   6   5       16.55       14.84      8.16 o 
   9   6   5       52.39       19.85      8.53 o 
  10   6   5        0.53        5.38      8.53 o 
  11   6   5       37.44        7.23     11.69 o 
  12   6   5       10.78        3.71      9.27 o 
  13   6   5        3.07        4.64      8.53 o 
  14   6   5        1.03       12.24      7.79 o 
 -12   7   5        0.63       -3.15     12.43 o 
 -11   7   5       12.73       -5.94      9.46 o 
 -10   7   5       29.80       47.49     11.32 o 
  -9   7   5        1.44       -2.41      7.23 o 
  -8   7   5       44.91       33.20      9.27 o 
  -7   7   5        0.01        7.42      6.31 o 
  -6   7   5        6.08       -5.19      6.86 o 
  -5   7   5        3.63       -7.23      7.23 o 
  -4   7   5       34.80       32.83      8.72 o 
  -3   7   5        2.21       -6.86      6.86 o 
  -2   7   5        7.10       -4.64     10.20 o 
  -1   7   5        0.40       -2.56      4.37 o 
   0   7   5        3.25       -0.43      5.29 o 
   1   7   5        0.00        8.71      5.84 o 
   2   7   5       28.53       42.66      9.27 o 
   3   7   5        1.51       -3.52      8.90 o 
   4   7   5       28.70       27.27     10.76 o 
   5   7   5       28.17       47.49      9.46 o 
   6   7   5        1.88        8.16     10.02 o 
   7   7   5        1.14        5.56      7.61 o 
   8   7   5        1.57        4.45      6.49 o 
   9   7   5       27.10       32.65     10.39 o 
  10   7   5        2.44       15.03      8.90 o 
  11   7   5        1.24        9.46      8.35 o 
  12   7   5        2.68       -7.61      7.61 o 
  -9   8   5        0.13       -0.93      6.49 o 
  -8   8   5        9.36       -1.48     11.13 o 
  -7   8   5        0.49        5.56      7.61 o 
  -6   8   5        0.48        3.34      9.09 o 
  -5   8   5        2.69        6.86      6.49 o 
  -4   8   5        0.19        3.71      7.98 o 
  -3   8   5        0.20       11.32      7.42 o 
  -2   8   5        0.34        0.19      8.16 o 
  -1   8   5        8.35       -2.44      6.75 o 
   0   8   5        0.24        7.99      5.92 o 
   1   8   5       13.88       34.02      7.44 o 
   2   8   5       12.06       25.97     11.69 o 
   3   8   5        4.55        1.48      8.72 o 
   4   8   5        2.46       -9.09     11.32 o 
   5   8   5        2.22        9.83      8.90 o 
   6   8   5        3.82       -6.68      9.09 o 
   7   8   5       26.88       33.02     13.73 o 
   8   8   5        0.91        9.46     10.20 o 
   9   8   5        0.13       13.36      8.72 o 
  -5   9   5        0.02        2.97     11.69 o 
  -4   9   5        1.03        4.45     10.02 o 
  -3   9   5        1.52        0.00     10.20 o 
  -2   9   5        5.82        4.64      9.65 o 
  -1   9   5        0.10       -3.91      6.51 o 
   0   9   5        2.62       11.40      7.52 o 
   1   9   5        3.32        3.84     10.67 o 
   2   9   5        0.71       -0.93     11.32 o 
   3   9   5        4.02        3.15     10.20 o 
   4   9   5        0.14       20.96     10.94 o 
   5   9   5        0.68        5.19      9.65 o 
 -18   0   6      193.91      208.87     16.14 o 
 -16   0   6      228.78      236.69     16.51 o 
 -14   0   6      386.56      360.60     16.14 o 
 -12   0   6      353.75      299.95     14.65 o 
 -10   0   6      123.19      118.72      8.16 o 
  -8   0   6     1026.45      834.54     37.47 o 
  -6   0   6     4420.65     4442.42    148.95 o 
  -4   0   6     1744.62     1540.54     55.46 o 
  -2   0   6     2856.55     2704.15    101.84 o 
   0   0   6      579.72      598.86     24.67 o 
   2   0   6     6461.15     6432.59    148.21 o 
   4   0   6       65.30       74.20      4.82 o 
   6   0   6      740.56      675.20     30.42 o 
   8   0   6      253.06      193.29     11.32 o 
  10   0   6       70.15       57.13      8.16 o 
  12   0   6      521.12      492.86     25.97 o 
  14   0   6       50.39       62.33      7.98 o 
  16   0   6      155.06      155.26     15.40 o 
  18   0   6       85.84       84.21     11.32 o 
 -18   1   6       12.21       15.92      5.57 o 
 -17   1   6       22.77       23.45      6.20 o 
 -16   1   6      478.14      473.61     14.25 o 
 -15   1   6       29.73       30.51      5.69 o 
 -14   1   6      196.46      183.45      9.54 o 
 -13   1   6       14.67       21.52      6.59 o 
 -12   1   6       35.53       29.51      6.12 o 
 -11   1   6      331.76      326.61     10.72 o 
 -10   1   6        0.16        3.18      3.65 o 
  -9   1   6        1.48       -3.80      3.80 o 
  -8   1   6        6.68        7.92      3.29 o 
  -7   1   6        3.67       27.30      3.38 o 
  -6   1   6     1699.86     1680.09     44.86 o 
  -5   1   6      444.73      395.36     30.42 o 
  -4   1   6       12.22       19.56      2.49 o 
  -3   1   6      175.15      173.89      9.55 o 
  -2   1   6        1.13        3.64      2.23 o 
  -1   1   6     5261.14     5428.09     95.64 o 
   0   1   6     1318.95     1360.34     25.06 o 
   1   1   6      456.05      453.19     16.39 o 
   2   1   6      102.08      110.31     16.23 o 
   3   1   6      569.98      515.68     16.72 o 
   4   1   6      503.14      546.65     16.24 o 
   5   1   6      679.08      595.85     18.36 o 
   6   1   6     3699.70     4052.50    100.67 o 
   7   1   6     1849.43     2004.89     52.33 o 
   8   1   6      336.15      305.19      8.91 o 
   9   1   6      817.98      763.73     24.30 o 
  10   1   6        0.01        0.83      3.41 o 
  11   1   6       15.55       15.69      4.10 o 
  12   1   6       90.52      106.67      7.01 o 
  13   1   6      105.10      115.09      7.61 o 
  14   1   6      171.83      171.45      9.85 o 
  15   1   6      428.29      451.31     14.71 o 
  16   1   6       97.98      110.50     13.73 o 
  17   1   6        0.86        6.54      5.30 o 
 -17   2   6        2.65        9.83      6.86 o 
 -16   2   6        0.60       -3.15      6.68 o 
 -15   2   6       16.13       25.41      7.05 o 
 -14   2   6       69.26       49.16      8.35 o 
 -13   2   6        0.00        1.48      5.19 o 
 -12   2   6       33.89       36.17      7.05 o 
 -11   2   6      449.58      413.10     17.25 o 
 -10   2   6       18.20       29.86      6.12 o 
  -9   2   6       13.77       17.44      5.75 o 
  -8   2   6     3111.49     3363.21    164.72 o 
  -7   2   6      210.37      248.19     10.20 o 
  -6   2   6      447.54      482.47     21.70 o 
  -5   2   6     1505.70     1378.23     57.69 o 
  -4   2   6     1406.19     1485.26     59.54 o 
  -3   2   6     2120.55     2210.54     73.46 o 
  -2   2   6        2.73       -5.19      5.19 o 
  -1   2   6      971.91      999.23     76.79 o 
   0   2   6     1608.75     1636.96    256.63 o 
   1   2   6        3.09        5.63      2.50 o 
   2   2   6      789.35      675.76     31.72 o 
   3   2   6     1430.74     1326.47     50.45 o 
   4   2   6      956.73      784.83     38.58 o 
   5   2   6       27.44       15.95      5.19 o 
   6   2   6       80.13       52.87      5.38 o 
   7   2   6      944.82      909.48     34.50 o 
   8   2   6     1583.48     1585.24     65.85 o 
   9   2   6       58.77       59.17      7.61 o 
  10   2   6       77.64       92.01      7.42 o 
  11   2   6        1.05        9.65      5.75 o 
  12   2   6      108.23      139.68      9.83 o 
  13   2   6       41.75       45.08      7.98 o 
  14   2   6       94.43      108.70     10.39 o 
  15   2   6        0.08       15.21      7.42 o 
  16   2   6       44.61       41.18     10.20 o 
  17   2   6       26.45       39.51      9.65 o 
 -17   3   6        1.89        7.98      6.12 o 
 -16   3   6        5.45        7.98      6.49 o 
 -15   3   6       56.94       85.51     11.13 o 
 -14   3   6       22.35        9.09      6.12 o 
 -13   3   6        1.00        3.15      4.82 o 
 -12   3   6       41.51       47.49      7.61 o 
 -11   3   6      711.55      725.10     36.36 o 
 -10   3   6      459.07      454.28     26.71 o 
  -9   3   6        9.20        8.90      5.19 o 
  -8   3   6      149.46      160.27     10.02 o 
  -7   3   6      885.28      839.92     39.14 o 
  -6   3   6     1349.48     1356.90     51.57 o 
  -5   3   6       61.32       83.84      7.05 o 
  -4   3   6      372.91      390.28     16.51 o 
  -3   3   6       18.20       11.13      4.08 o 
  -2   3   6       37.60       35.62      5.19 o 
  -1   3   6      341.80      321.71      9.74 o 
   0   3   6      681.75      678.29     22.83 o 
   1   3   6     3214.92     3428.58     99.90 o 
   2   3   6       19.38       20.78      4.82 o 
   3   3   6     1039.52     1109.82     46.19 o 
   4   3   6      518.59      477.83     17.62 o 
   5   3   6      960.70      916.72     43.22 o 
   6   3   6      258.72      205.71     14.47 o 
   7   3   6        3.24       -0.19      4.45 o 
   8   3   6      568.43      487.11     25.23 o 
   9   3   6       40.36       64.37      9.46 o 
  10   3   6     1029.82     1061.03     48.79 o 
  11   3   6      498.61      489.71     19.66 o 
  12   3   6        5.68        2.60      9.65 o 
  13   3   6       22.83       55.28      7.98 o 
  14   3   6        1.19       -6.49      6.49 o 
  15   3   6       39.40       44.52      9.27 o 
  16   3   6       23.57       30.42      7.98 o 
  17   3   6        0.55        0.93      5.75 o 
 -16   4   6        5.87       12.24     10.57 o 
 -15   4   6        0.03        1.67      7.42 o 
 -14   4   6        3.84       -5.38      5.38 o 
 -13   4   6       21.42       23.93      8.72 o 
 -12   4   6        8.40        4.27      6.12 o 
 -11   4   6       20.43        8.16      5.75 o 
 -10   4   6      301.58      239.66     12.98 o 
  -9   4   6      157.83      152.29     10.57 o 
  -8   4   6       83.33       74.38      9.09 o 
  -7   4   6       45.07       14.65      5.94 o 
  -6   4   6        0.44       -1.67      4.64 o 
  -5   4   6       24.54       21.89      5.94 o 
  -4   4   6      293.39      298.83     15.58 o 
  -3   4   6     1103.62     1378.97     57.69 o 
  -2   4   6      196.21      189.39     12.24 o 
  -1   4   6      535.59      596.90     66.59 o 
   0   4   6      122.72      111.27     12.71 o 
   1   4   6      408.82      476.55     13.86 o 
   2   4   6      735.36      660.73     23.93 o 
   3   4   6       33.24       36.73      6.49 o 
   4   4   6       59.76       36.73      6.86 o 
   5   4   6      120.39      110.55     11.32 o 
   6   4   6       80.52       71.23      8.72 o 
   7   4   6      143.15      165.28     11.69 o 
   8   4   6      157.57       96.83     10.20 o 
   9   4   6        1.85        7.79      6.12 o 
  10   4   6       20.08       11.32     10.39 o 
  11   4   6        4.09        1.85      7.23 o 
  12   4   6       16.39       29.12      7.23 o 
  13   4   6       67.45       49.16      8.72 o 
  14   4   6       20.15       29.86      8.53 o 
  15   4   6       13.12       12.80      7.05 o 
  16   4   6        6.87        3.90      7.23 o 
 -15   5   6       18.50       26.34      8.72 o 
 -14   5   6       24.39       11.69     10.94 o 
 -13   5   6       11.20        8.53      7.23 o 
 -12   5   6        7.26       -2.78      6.31 o 
 -11   5   6        7.43        6.12      7.61 o 
 -10   5   6        0.14        2.41      6.86 o 
  -9   5   6      114.22      137.82     10.94 o 
  -8   5   6       23.73       26.34      7.61 o 
  -7   5   6       44.16       37.84     10.39 o 
  -6   5   6       15.31       31.53      9.65 o 
  -5   5   6       99.80       97.76      9.46 o 
  -4   5   6      146.84      202.19     11.50 o 
  -3   5   6      396.29      470.60     19.66 o 
  -2   5   6       51.65       80.50      9.27 o 
  -1   5   6       92.58       69.79      8.63 o 
   0   5   6       26.29       50.23      5.56 o 
   1   5   6        1.44       -3.61      3.61 o 
   2   5   6      104.28      100.91      9.65 o 
   3   5   6       30.59       12.43      6.31 o 
   4   5   6       40.42       61.21      8.53 o 
   5   5   6        2.39       -5.94      5.94 o 
   6   5   6        0.43        1.67      6.68 o 
   7   5   6       21.73        0.93      6.68 o 
   8   5   6      119.10      123.54     11.87 o 
   9   5   6       20.24        7.98      7.05 o 
  10   5   6        3.67        3.34      7.05 o 
  11   5   6        0.58       -3.71      7.23 o 
  12   5   6        2.10        6.31      7.98 o 
  13   5   6        5.05        2.60      7.23 o 
  14   5   6        0.04        8.90      6.68 o 
  15   5   6        0.57        1.85      7.79 o 
 -13   6   6       13.13       12.24      7.79 o 
 -12   6   6        6.04        5.01      6.68 o 
 -11   6   6        0.08        2.97      5.94 o 
 -10   6   6        5.72       14.10      7.05 o 
  -9   6   6        0.96       -5.19      5.19 o 
  -8   6   6        9.22       -0.74      6.86 o 
  -7   6   6       42.37       67.52     10.20 o 
  -6   6   6       62.70       64.92      9.27 o 
  -5   6   6       97.73      113.34     10.94 o 
  -4   6   6      384.50      404.56     23.56 o 
  -3   6   6       97.04      136.15     11.13 o 
  -2   6   6       13.70       14.84      6.49 o 
  -1   6   6        6.25        9.39      4.54 o 
   0   6   6       18.73       22.86      6.31 o 
   1   6   6        0.60        6.19      4.45 o 
   2   6   6       98.50      135.97     11.32 o 
   3   6   6       33.25       25.23      7.98 o 
   4   6   6      150.37      112.22     11.69 o 
   5   6   6       83.95       98.31     11.32 o 
   6   6   6       49.87       33.57      8.72 o 
   7   6   6        0.51        7.98      6.49 o 
   8   6   6        1.18       -2.23      6.49 o 
   9   6   6       16.88      -12.06     13.17 o 
  10   6   6        1.50       -4.45      7.61 o 
  11   6   6        1.69        7.79      8.35 o 
  12   6   6        1.93        1.85      7.61 o 
  13   6   6       17.54        8.90      8.35 o 
 -11   7   6        0.22       11.69      8.90 o 
 -10   7   6        0.25        5.38      9.09 o 
  -9   7   6       13.79       11.13      9.83 o 
  -8   7   6        1.41       11.50     10.20 o 
  -7   7   6        2.17       -5.38      8.90 o 
  -6   7   6       27.58       35.24     10.76 o 
  -5   7   6        0.36       20.40      7.42 o 
  -4   7   6       32.48       32.09      8.53 o 
  -3   7   6        1.77       10.94      7.61 o 
  -2   7   6       99.89      138.75     12.80 o 
  -1   7   6       50.66       80.05      7.21 o 
   0   7   6        0.03        6.74      5.75 o 
   1   7   6        2.81       12.03     10.29 o 
   2   7   6        5.63       10.94     10.94 o 
   3   7   6       51.82       22.82     10.02 o 
   4   7   6       13.55        8.16      7.42 o 
   5   7   6       39.26       71.42     11.13 o 
   6   7   6       54.40       41.74     10.20 o 
   7   7   6        4.54       -3.71      8.90 o 
   8   7   6        9.56       15.03      8.72 o 
   9   7   6        0.21       -3.15      7.98 o 
  10   7   6       60.93       62.14     11.50 o 
  11   7   6        5.97        7.61     10.39 o 
  -9   8   6       10.76       33.39     11.50 o 
  -8   8   6        0.01       13.36      9.09 o 
  -7   8   6       21.84        6.49     13.36 o 
  -6   8   6        9.77       12.98      7.79 o 
  -5   8   6        1.53        7.79      9.09 o 
  -4   8   6        0.40        0.00      7.61 o 
  -3   8   6        8.79        0.37      8.16 o 
  -2   8   6       22.99       17.62      9.46 o 
  -1   8   6       15.32       17.67      5.56 o 
   0   8   6        3.73        7.58      7.88 o 
   1   8   6        4.92        0.74      6.03 o 
   2   8   6        9.16       12.80      8.90 o 
   3   8   6        0.08       -6.12      6.12 o 
   4   8   6        6.18       -2.23     10.94 o 
   5   8   6        1.28        5.94     10.02 o 
   6   8   6        0.17       -9.65      9.65 o 
   7   8   6        3.89       -6.49     15.03 o 
   8   8   6        0.59        2.41      8.16 o 
   9   8   6        1.04        9.27      9.83 o 
  -4   9   6        1.82        4.27      9.27 o 
  -3   9   6        0.28       14.47     10.39 o 
  -2   9   6       11.95       22.44     11.87 o 
  -1   9   6        5.95        0.52      7.65 o 
   0   9   6        3.08       -1.86     12.89 o 
   1   9   6        5.72       21.33      6.82 o 
   2   9   6       25.47       23.00     11.32 o 
   3   9   6        0.01       -1.30     10.57 o 
   4   9   6        6.78       26.53     12.43 o 
 -17   0   7       19.66       22.63      7.23 o 
 -15   0   7        0.15        7.42      6.12 o 
 -13   0   7       23.63       47.49      7.23 o 
 -11   0   7        0.42        1.67      6.31 o 
  -9   0   7      308.24      261.55     12.24 o 
  -7   0   7      945.15      808.76     35.43 o 
  -5   0   7     9084.67     9678.76    224.08 o 
  -3   0   7      487.45      386.57     15.77 o 
  -1   0   7      336.90      344.89      7.43 o 
   1   0   7      539.45      578.85     25.13 o 
   3   0   7      240.35      192.91      8.35 o 
   5   0   7     2259.38     2522.36    118.16 o 
   7   0   7       10.18        2.41      7.23 o 
   9   0   7      190.74      184.01     12.24 o 
  11   0   7      299.70      315.34     15.40 o 
  13   0   7      277.97      277.31     15.40 o 
  15   0   7      391.84      403.27     19.11 o 
  17   0   7       78.12       85.51     15.03 o 
 -17   1   7       18.65       14.79     10.39 o 
 -16   1   7      188.58      174.80     16.14 o 
 -15   1   7      784.81      800.81     21.18 o 
 -14   1   7      405.09      368.72     12.43 o 
 -13   1   7      754.37      728.35     26.81 o 
 -12   1   7     1144.01     1123.98     52.12 o 
 -11   1   7      200.13      208.81      8.13 o 
 -10   1   7      561.83      514.37     19.11 o 
  -9   1   7        5.86        5.86      3.34 o 
  -8   1   7      342.86      344.09      8.19 o 
  -7   1   7     1996.35     2131.22     74.11 o 
  -6   1   7      228.66      276.77      8.33 o 
  -5   1   7     1514.38     1663.92     45.17 o 
  -4   1   7     2396.49     2410.96     83.38 o 
  -3   1   7        6.04       14.83      3.15 o 
  -2   1   7      548.22      546.03     14.50 o 
  -1   1   7     1222.59     1142.28     33.76 o 
   0   1   7     1290.18     1366.65     25.97 o 
   1   1   7      289.52      263.48      6.91 o 
   2   1   7        9.04        6.87      2.22 o 
   3   1   7      288.38      333.04      9.43 o 
   4   1   7     6462.10     6644.05    127.40 o 
   5   1   7     2663.71     3140.65    136.34 o 
   6   1   7        9.26       14.52      3.60 o 
   7   1   7     1541.58     1658.02     45.84 o 
   8   1   7      335.03      289.54      8.05 o 
   9   1   7       47.14       45.66      4.79 o 
  10   1   7      740.28      692.20     23.26 o 
  11   1   7      116.41      124.08      6.82 o 
  12   1   7      999.17      961.63     31.66 o 
  13   1   7      680.11      730.13     22.76 o 
  14   1   7      254.88      230.15     10.48 o 
  15   1   7      315.72      323.07     11.92 o 
  16   1   7      168.68      196.88     10.27 o 
  17   1   7        0.01        3.68      7.05 o 
 -17   2   7        7.33        9.46      7.05 o 
 -16   2   7        0.19       -2.41      6.49 o 
 -15   2   7      189.15      172.14     12.98 o 
 -14   2   7      186.65      148.58     12.06 o 
 -13   2   7       29.69       12.98      5.38 o 
 -12   2   7       93.66       85.88     11.69 o 
 -11   2   7       26.43       13.73      7.05 o 
 -10   2   7       15.78       10.76      6.68 o 
  -9   2   7      649.48      621.41     28.75 o 
  -8   2   7      304.88      288.44     11.50 o 
  -7   2   7       11.89        3.90      4.45 o 
  -6   2   7       30.01       49.53      6.49 o 
  -5   2   7       18.29       17.62      4.27 o 
  -4   2   7       49.88       73.46      6.31 o 
  -3   2   7     6569.92     6992.97    194.21 o 
  -2   2   7      719.48      811.54     36.17 o 
  -1   2   7     4128.80     4349.90    108.42 o 
   0   2   7      411.26      383.35     25.60 o 
   1   2   7     5736.60     5950.05    122.32 o 
   2   2   7      423.47      332.41     17.81 o 
   3   2   7     2868.50     2723.81    127.25 o 
   4   2   7      374.41      324.99     20.40 o 
   5   2   7      199.54      180.86      8.90 o 
   6   2   7      359.43      341.87     19.66 o 
   7   2   7        5.14        9.27      5.94 o 
   8   2   7      395.46      396.22     12.98 o 
   9   2   7      128.13      124.47      8.90 o 
  10   2   7        9.14       11.69      5.01 o 
  11   2   7      276.11      327.40     18.92 o 
  12   2   7        0.13        4.82      6.31 o 
  13   2   7       93.80      102.39     10.02 o 
  14   2   7      371.84      393.81     15.95 o 
  15   2   7      159.24      165.83     14.28 o 
  16   2   7       12.93       -0.56     11.32 o 
  17   2   7        8.03       -0.93      8.90 o 
 -16   3   7        4.53        7.23      7.05 o 
 -15   3   7       22.06       16.32      8.35 o 
 -14   3   7       61.33       43.41      8.72 o 
 -13   3   7      287.79      212.21     14.84 o 
 -12   3   7        0.03        3.15      6.12 o 
 -11   3   7      413.92      360.05     28.94 o 
 -10   3   7      105.85      101.09      9.65 o 
  -9   3   7        0.02        2.23      5.01 o 
  -8   3   7       73.13       80.13      8.53 o 
  -7   3   7      290.62      263.03     12.43 o 
  -6   3   7        0.13       -2.60      4.45 o 
  -5   3   7        6.65        8.72      6.31 o 
  -4   3   7      250.38      275.46     12.98 o 
  -3   3   7      849.73      842.89     33.76 o 
  -2   3   7      144.63      126.69      7.42 o 
  -1   3   7      404.70      370.97     25.78 o 
   0   3   7     2741.60     2912.35     97.19 o 
   1   3   7     1537.50     1550.09    163.24 o 
   2   3   7      439.95      449.64     19.66 o 
   3   3   7      191.13      191.99      9.65 o 
   4   3   7       61.04       46.74      8.90 o 
   5   3   7      291.12      236.88     11.69 o 
   6   3   7      135.03      111.85      8.53 o 
   7   3   7       31.71       26.53      6.86 o 
   8   3   7      737.67      764.80     36.54 o 
   9   3   7       23.55       29.12      6.31 o 
  10   3   7       16.93        7.23      5.38 o 
  11   3   7      137.35      171.58     11.50 o 
  12   3   7       27.12       23.37      7.42 o 
  13   3   7       13.93       25.41      7.79 o 
  14   3   7        1.32        1.85      5.56 o 
  15   3   7        0.98       -5.19      6.49 o 
  16   3   7       45.18       58.43      9.46 o 
 -16   4   7        3.34        1.30      8.53 o 
 -15   4   7       24.89       25.04      9.65 o 
 -14   4   7       39.70       48.23      9.83 o 
 -13   4   7       85.41       70.30     10.20 o 
 -12   4   7      158.41      148.02     12.43 o 
 -11   4   7        1.18       -2.97      6.68 o 
 -10   4   7       15.26       30.05      7.61 o 
  -9   4   7       49.86       29.31      7.79 o 
  -8   4   7      283.67      263.77     13.91 o 
  -7   4   7     1275.79     1294.94     58.80 o 
  -6   4   7      560.82      659.62     34.87 o 
  -5   4   7      714.14      593.58     35.80 o 
  -4   4   7      210.01      214.25     10.76 o 
  -3   4   7     1363.95     1370.99     68.63 o 
  -2   4   7     2335.05     2562.24     95.34 o 
  -1   4   7      798.40      821.27     25.78 o 
   0   4   7        0.02        2.19      6.59 o 
   1   4   7      368.07      429.17     15.40 o 
   2   4   7      520.15      505.66     22.82 o 
   3   4   7     1863.07     1894.65     76.79 o 
   4   4   7       64.71       56.20      8.90 o 
   5   4   7     1066.42     1030.24     44.15 o 
   6   4   7      966.35      948.25     39.51 o 
   7   4   7      790.62      769.43     26.34 o 
   8   4   7        9.99       -5.38      5.38 o 
   9   4   7        3.63       -0.37      6.49 o 
  10   4   7        2.51       -1.48      7.79 o 
  11   4   7        7.80       15.77      7.23 o 
  12   4   7      171.58      193.29     14.10 o 
  13   4   7      162.01      173.07     14.65 o 
  14   4   7       30.73       44.70      8.72 o 
  15   4   7       17.94       16.14      8.72 o 
  16   4   7        1.77       -5.01      6.31 o 
 -15   5   7       11.95        5.19      7.05 o 
 -14   5   7        7.67       23.19      7.42 o 
 -13   5   7       22.56       22.63      7.42 o 
 -12   5   7        6.49       10.94      7.05 o 
 -11   5   7       57.05       69.38      9.83 o 
 -10   5   7       86.87       76.61      9.27 o 
  -9   5   7       68.88       88.30      9.46 o 
  -8   5   7       45.84       31.91      7.79 o 
  -7   5   7      593.93      600.08     32.28 o 
  -6   5   7       55.19       78.65      9.65 o 
  -5   5   7       76.60       91.63     10.20 o 
  -4   5   7      280.23      315.71     13.91 o 
  -3   5   7       49.40       51.94      7.79 o 
  -2   5   7      145.91      139.86     10.57 o 
  -1   5   7      176.52      212.31     10.67 o 
   0   5   7      234.06      219.89     15.21 o 
   1   5   7       73.13       86.98      8.25 o 
   2   5   7      359.28      326.66     14.65 o 
   3   5   7      181.41      170.66     11.32 o 
   4   5   7      198.44      178.63     12.43 o 
   5   5   7       33.55       18.36      7.79 o 
   6   5   7      182.15      197.74     12.98 o 
   7   5   7      856.38      923.39     30.05 o 
   8   5   7       58.46        5.75      7.42 o 
   9   5   7      122.86      124.28     12.43 o 
  10   5   7      292.59      289.37     15.77 o 
  11   5   7       33.62        3.71      9.65 o 
  12   5   7        1.88       10.76      8.35 o 
  13   5   7       52.94       30.42     11.50 o 
  14   5   7       24.87       19.48      8.90 o 
 -13   6   7       62.09       69.19     10.76 o 
 -12   6   7        1.34        4.64      7.98 o 
 -11   6   7        3.17       15.58      7.79 o 
 -10   6   7       19.63       20.78      7.79 o 
  -9   6   7        1.46        7.61      7.42 o 
  -8   6   7        0.77       -6.68      6.68 o 
  -7   6   7       10.80       13.91      7.42 o 
  -6   6   7      118.29       99.80     10.94 o 
  -5   6   7      103.21       92.56     10.57 o 
  -4   6   7      390.67      403.45     26.34 o 
  -3   6   7       38.72       65.29      8.90 o 
  -2   6   7       61.42      109.26     12.06 o 
  -1   6   7        0.73        2.12     10.85 o 
   0   6   7       18.57       30.88      5.36 o 
   1   6   7       13.73        9.39      8.35 o 
   2   6   7        0.97        3.34      6.49 o 
   3   6   7        8.75       18.18      7.61 o 
   4   6   7      417.35      455.95     20.22 o 
   5   6   7        0.00       13.36      8.90 o 
   6   6   7        0.03       -1.48      7.23 o 
   7   6   7        0.27       -7.23      7.23 o 
   8   6   7        0.55       -8.35      8.35 o 
   9   6   7       12.59       23.00      8.35 o 
  10   6   7        5.36        1.11      7.23 o 
  11   6   7       35.78       23.00      9.09 o 
  12   6   7        0.19        0.37      7.61 o 
  13   6   7       15.39       -7.61      7.61 o 
 -11   7   7        0.06       -6.68     12.06 o 
 -10   7   7       59.45       86.26     12.80 o 
  -9   7   7       24.68       14.28      7.61 o 
  -8   7   7        1.74        1.85      7.23 o 
  -7   7   7       15.66        8.90      7.61 o 
  -6   7   7       19.56       12.43      8.16 o 
  -5   7   7      153.89      153.59     14.84 o 
  -4   7   7       10.65       11.50      8.53 o 
  -3   7   7       10.55       25.04      8.72 o 
  -2   7   7        1.79       -3.34     10.57 o 
  -1   7   7       17.43       38.55      6.07 o 
   0   7   7      331.03      384.22     12.72 o 
   1   7   7        7.93       16.66     15.40 o 
   2   7   7        1.63       -3.90      6.68 o 
   3   7   7        1.31       13.17      7.42 o 
   4   7   7      122.38      148.40     15.03 o 
   5   7   7       41.02       43.96     10.02 o 
   6   7   7       33.27       16.32      9.46 o 
   7   7   7       28.20       18.55      9.65 o 
   8   7   7        6.86       -8.90      8.90 o 
   9   7   7       49.02       38.21     10.39 o 
  10   7   7        9.52        8.53      7.61 o 
  11   7   7        2.95       12.43      9.27 o 
  -8   8   7        2.00       20.78      8.16 o 
  -7   8   7       13.20       11.13     13.17 o 
  -6   8   7        0.00       -2.60      8.35 o 
  -5   8   7        1.35       -2.78      8.72 o 
  -4   8   7        8.13       -0.74      7.23 o 
  -3   8   7        1.02        4.45      8.53 o 
  -2   8   7       10.35       16.69      8.90 o 
  -1   8   7       68.93       95.99      8.51 o 
   0   8   7        8.18       14.15      7.12 o 
   1   8   7       65.22       89.08      8.95 o 
   2   8   7       39.02       59.73     12.80 o 
   3   8   7        0.00       -5.75      9.83 o 
   4   8   7       10.69       19.11      9.83 o 
   5   8   7        1.16        3.71     10.02 o 
   6   8   7        5.19       16.32     10.57 o 
   7   8   7        0.01        2.23      7.79 o 
   8   8   7        1.04        4.27      8.90 o 
  -3   9   7        1.21       12.06     11.87 o 
  -2   9   7        6.74       29.12     10.39 o 
  -1   9   7        5.70       -2.26      5.44 o 
   0   9   7        2.19       -6.36      6.36 o 
   1   9   7       28.02       40.46      8.24 o 
   2   9   7       18.05       31.35     15.21 o 
   3   9   7        0.53        2.60     11.87 o 
 -16   0   8      727.25      676.50     25.97 o 
 -14   0   8      134.15      117.05     10.02 o 
 -12   0   8      135.81      121.31      9.83 o 
 -10   0   8      191.58      179.74     10.20 o 
  -8   0   8      904.87      962.90     41.92 o 
  -6   0   8       80.04      100.72      6.49 o 
  -4   0   8        3.87        7.61      3.90 o 
  -2   0   8     5483.02     5956.06    169.91 o 
   0   0   8      438.61      475.17     12.52 o 
   2   0   8     9942.27    10640.36    219.26 o 
   4   0   8      116.26      135.23      7.23 o 
   6   0   8      276.46      289.19     15.58 o 
   8   0   8     2804.32     2946.59     98.31 o 
  10   0   8      181.94      204.79     12.24 o 
  12   0   8      282.29      249.31     14.47 o 
  14   0   8      365.25      328.33     20.96 o 
  16   0   8      971.89      864.96     41.37 o 
 -17   1   8       77.65       73.34      8.00 o 
 -16   1   8      278.78      238.10     12.07 o 
 -15   1   8        3.60        9.52      4.94 o 
 -14   1   8       72.63       62.01      6.35 o 
 -13   1   8      344.07      304.93     11.83 o 
 -12   1   8        8.08       10.13      4.32 o 
 -11   1   8        3.46        5.34      8.81 o 
 -10   1   8      111.19      107.25      6.91 o 
  -9   1   8      904.43      980.17     79.48 o 
  -8   1   8     2483.18     2758.88     70.54 o 
  -7   1   8      402.11      407.43     27.73 o 
  -6   1   8       32.76       50.09      4.07 o 
  -5   1   8      830.55      735.24     37.28 o 
  -4   1   8        0.08        0.05      2.67 o 
  -3   1   8      266.37      310.16     12.15 o 
  -2   1   8      239.54      273.49      6.91 o 
  -1   1   8     8484.25     9215.84    217.16 o 
   0   1   8      704.00      732.09     18.32 o 
   1   1   8     7775.88     8321.39    186.85 o 
   2   1   8        2.53        5.46      3.52 o 
   3   1   8      263.42      324.73     19.48 o 
   4   1   8      161.86      170.53     14.28 o 
   5   1   8     1172.72     1112.07     61.40 o 
   6   1   8        3.00        2.90      6.03 o 
   7   1   8      164.23      188.58      6.55 o 
   8   1   8     1736.50     2000.64     63.81 o 
   9   1   8      420.58      487.50     20.68 o 
  10   1   8      233.08      227.47     12.52 o 
  11   1   8        0.26        5.11      5.19 o 
  12   1   8       96.17      105.29      7.67 o 
  13   1   8      267.31      247.96     11.73 o 
  14   1   8        6.30        4.61      4.07 o 
  15   1   8       54.77       60.05     10.76 o 
  16   1   8      170.85      183.94     10.28 o 
  17   1   8       63.91       50.72      7.08 o 
 -17   2   8        0.45        1.85      6.12 o 
 -16   2   8        0.01        2.60      6.86 o 
 -15   2   8      168.14      121.31     12.06 o 
 -14   2   8      148.92      123.35     11.32 o 
 -13   2   8       34.05       33.20      7.05 o 
 -12   2   8       66.64       44.52      8.53 o 
 -11   2   8       38.06       36.36      7.42 o 
 -10   2   8      388.98      312.00     16.88 o 
  -9   2   8      794.23      769.62     41.37 o 
  -8   2   8      812.98      776.85     39.14 o 
  -7   2   8      145.95      151.55      9.46 o 
  -6   2   8       96.79       97.01      7.61 o 
  -5   2   8      151.98      183.64      8.53 o 
  -4   2   8      225.33      194.58      8.53 o 
  -3   2   8       12.96       10.76      4.45 o 
  -2   2   8     1509.59     1782.79     69.00 o 
  -1   2   8     5285.24     5867.78    293.45 o 
   0   2   8        8.40       23.27     13.36 o 
   1   2   8     6702.28     7789.55    190.69 o 
   2   2   8      708.29      781.49     33.39 o 
   3   2   8        1.00        6.31      4.08 o 
   4   2   8      123.62      118.53      7.79 o 
   5   2   8       31.27       40.62      6.49 o 
   6   2   8      301.33      255.43     13.73 o 
   7   2   8      310.15      342.98     13.17 o 
   8   2   8     1051.26     1076.80     43.59 o 
   9   2   8     1246.86     1369.88     54.72 o 
  10   2   8      130.15      137.27      9.09 o 
  11   2   8       15.99       17.07      6.86 o 
  12   2   8      403.84      367.47     17.99 o 
  13   2   8       71.97       89.04     10.57 o 
  14   2   8       97.47       81.62      9.09 o 
  15   2   8      184.82      193.84     12.80 o 
  16   2   8        5.38       -2.04      6.31 o 
  17   2   8       23.91       33.95     10.02 o 
 -16   3   8       58.87       56.95     10.20 o 
 -15   3   8        0.44        3.34      5.75 o 
 -14   3   8       13.57       11.69      6.49 o 
 -13   3   8       36.39       42.85      9.27 o 
 -12   3   8      267.13      241.51     14.28 o 
 -11   3   8      719.16      804.31     39.32 o 
 -10   3   8     1733.20     1930.26     81.43 o 
  -9   3   8       73.35       72.53      8.53 o 
  -8   3   8       72.50       49.90      7.23 o 
  -7   3   8       46.15       51.38      6.86 o 
  -6   3   8      182.69      189.95     10.20 o 
  -5   3   8      390.01      364.31     17.44 o 
  -4   3   8      994.70     1015.77     39.32 o 
  -3   3   8       32.74       43.41      5.38 o 
  -2   3   8      710.68      776.48     33.02 o 
  -1   3   8     1963.41     2064.68     57.20 o 
   0   3   8      652.57      712.16     97.76 o 
   1   3   8     1829.00     2054.61     74.20 o 
   2   3   8     1474.98     1399.93     57.87 o 
   3   3   8        0.29        6.68      5.19 o 
   4   3   8      558.21      579.49     34.69 o 
   5   3   8      121.17       97.38      8.35 o 
   6   3   8       24.06       25.41      6.86 o 
   7   3   8        1.65        4.27      6.12 o 
   8   3   8       98.77       64.18      8.53 o 
   9   3   8       70.14       50.08      8.16 o 
  10   3   8     1813.68     1791.14     78.09 o 
  11   3   8      706.56      730.11     38.58 o 
  12   3   8      269.72      300.69     14.47 o 
  13   3   8       31.98       41.18     12.61 o 
  14   3   8        3.24       10.02      6.49 o 
  15   3   8        1.81        2.97      5.94 o 
  16   3   8       15.78       19.11      7.79 o 
 -15   4   8       25.86       20.03      8.16 o 
 -14   4   8        7.38       13.73      7.23 o 
 -13   4   8        9.14       12.24      7.98 o 
 -12   4   8       21.83       26.90      9.46 o 
 -11   4   8      168.54      163.79     12.06 o 
 -10   4   8       93.94       71.42      9.46 o 
  -9   4   8       49.61       40.25      8.72 o 
  -8   4   8      104.26      113.15     13.73 o 
  -7   4   8       82.05       72.53      8.35 o 
  -6   4   8       73.54       81.06      8.53 o 
  -5   4   8      334.81      322.76     17.81 o 
  -4   4   8      145.99      161.75     10.20 o 
  -3   4   8        0.21       13.54      5.38 o 
  -2   4   8        7.20        5.38      5.56 o 
  -1   4   8      570.41      618.74     52.50 o 
   0   4   8       34.11       24.10      5.10 o 
   1   4   8      872.81      948.71     90.89 o 
   2   4   8       92.94      106.10      9.27 o 
   3   4   8       17.01        8.90      6.12 o 
   4   4   8      206.01      194.40     11.50 o 
   5   4   8      569.35      559.08     28.94 o 
   6   4   8       11.56       13.17      6.49 o 
   7   4   8      115.47       77.54      9.83 o 
   8   4   8       64.95       16.32      7.98 o 
   9   4   8        1.25       -2.41      6.68 o 
  10   4   8      101.11       53.98      9.27 o 
  11   4   8      156.32      137.64     15.21 o 
  12   4   8        3.05       -6.12      6.12 o 
  13   4   8        3.22        9.83      6.49 o 
  14   4   8        2.95       10.02      5.38 o 
  15   4   8       13.95        8.35      9.27 o 
 -14   5   8       22.50       20.78      8.72 o 
 -13   5   8       23.29       13.54      8.16 o 
 -12   5   8        1.09       11.32      6.31 o 
 -11   5   8        0.42       -6.12      6.31 o 
 -10   5   8      107.61       82.92     10.94 o 
  -9   5   8      373.87      378.78     18.55 o 
  -8   5   8       91.34      102.76     15.58 o 
  -7   5   8      359.18      332.78     21.70 o 
  -6   5   8      121.30      139.49     11.32 o 
  -5   5   8      217.65      196.81     12.24 o 
  -4   5   8       92.89       84.77     10.02 o 
  -3   5   8        6.45       12.24      6.12 o 
  -2   5   8       54.78       56.20      7.79 o 
  -1   5   8      150.46      143.85      7.41 o 
   0   5   8      275.47      318.60     22.44 o 
   1   5   8      225.86      228.21     19.20 o 
   2   5   8       63.56       53.61      9.09 o 
   3   5   8       60.40       61.77      9.09 o 
   4   5   8       79.89       55.09      8.90 o 
   5   5   8       75.33       60.10      9.09 o 
   6   5   8      111.14       87.00     11.32 o 
   7   5   8      234.44      211.46     14.84 o 
   8   5   8       94.93       47.86     12.43 o 
   9   5   8      210.90      197.18     15.21 o 
  10   5   8       56.00       23.74      9.09 o 
  11   5   8        5.99       -6.49      8.16 o 
  12   5   8        1.88       -2.04     11.32 o 
  13   5   8       51.95       41.74     10.20 o 
  14   5   8        5.12        6.68      7.05 o 
 -13   6   8        4.02        7.79      7.98 o 
 -12   6   8        1.02       -6.86      6.86 o 
 -11   6   8      123.38      150.44     17.81 o 
 -10   6   8        3.87       -1.67      7.05 o 
  -9   6   8       51.62       69.38     10.57 o 
  -8   6   8       14.96        9.65      7.79 o 
  -7   6   8       21.15        4.64      7.23 o 
  -6   6   8       29.96       10.57     13.36 o 
  -5   6   8       14.41       15.21      7.79 o 
  -4   6   8      790.18      941.94     34.50 o 
  -3   6   8      191.78      232.43     14.10 o 
  -2   6   8       68.21       87.55     10.02 o 
  -1   6   8       18.15        8.47      4.64 o 
   0   6   8       10.57       20.13      5.66 o 
   1   6   8        0.89       -3.95      5.56 o 
   2   6   8       29.52       28.75      9.46 o 
   3   6   8      529.87      591.17     25.60 o 
   4   6   8      914.68      999.45     47.30 o 
   5   6   8        0.74       -2.60      7.23 o 
   6   6   8       12.05       14.28      8.90 o 
   7   6   8       12.15       -0.19      8.35 o 
   8   6   8        5.01       -4.27      7.42 o 
   9   6   8        3.15       -2.41      8.16 o 
  10   6   8        0.89       -1.67      5.94 o 
  11   6   8       30.90       19.66     10.20 o 
  12   6   8        6.44        6.31      8.35 o 
  13   6   8        1.33       -0.56      7.61 o 
 -11   7   8       17.66       15.03     10.02 o 
 -10   7   8        2.01       -2.78      7.98 o 
  -9   7   8        2.05       11.13      7.79 o 
  -8   7   8       15.75       18.73     14.84 o 
  -7   7   8       21.07        5.56     15.21 o 
  -6   7   8        0.27       10.20      7.42 o 
  -5   7   8       32.97       26.71      8.90 o 
  -4   7   8       10.70       15.40      7.61 o 
  -3   7   8        4.32       14.10      7.42 o 
  -2   7   8        3.05        9.27      7.79 o 
  -1   7   8        8.29        8.40      4.45 o 
   0   7   8      122.74      172.76     11.96 o 
   1   7   8        0.00       -5.17      5.17 o 
   2   7   8       13.05        7.79     13.36 o 
   3   7   8        0.66        1.11      7.42 o 
   4   7   8       30.40       15.95      9.27 o 
   5   7   8        0.22       -5.75      6.68 o 
   6   7   8       16.84        2.97      8.53 o 
   7   7   8       18.12       -3.90      8.90 o 
   8   7   8       24.98       23.00     11.69 o 
   9   7   8        0.30        1.85      8.53 o 
  10   7   8        0.00       -5.56      8.72 o 
  -8   8   8        0.15       10.39      9.27 o 
  -7   8   8        0.25       -2.97      7.42 o 
  -6   8   8        1.62        5.01      8.72 o 
  -5   8   8        1.50       -4.64     12.80 o 
  -4   8   8        7.76       18.55      8.53 o 
  -3   8   8       62.51       90.52     12.06 o 
  -2   8   8       92.89      140.23     16.32 o 
  -1   8   8       18.03       13.55      6.46 o 
   0   8   8        0.84        0.06     11.04 o 
   1   8   8       68.32      100.63      9.05 o 
   2   8   8       72.71      115.93     13.17 o 
   3   8   8       48.23       62.51     12.43 o 
   4   8   8        5.92       15.77      9.65 o 
   5   8   8        1.69        1.48      8.16 o 
   6   8   8       11.64        2.04     10.76 o 
   7   8   8       11.99       -3.15     11.32 o 
   8   8   8        0.01       -7.79      7.79 o 
  -1   9   8        2.05        4.55      7.70 o 
   0   9   8        3.94        6.74      6.88 o 
   1   9   8        0.45        0.56     10.76 o 
 -17   0   9        2.40        0.93      7.98 o 
 -15   0   9        4.29       16.51      6.86 o 
 -13   0   9      400.19      313.67     16.51 o 
 -11   0   9      176.20      162.86     10.76 o 
  -9   0   9      123.39      118.53      8.53 o 
  -7   0   9       79.45       75.87      6.86 o 
  -5   0   9     1108.41     1314.79     53.42 o 
  -3   0   9     2678.44     3293.28    135.78 o 
  -1   0   9       46.62       71.35      5.29 o 
   1   0   9       24.52       28.41      3.21 o 
   3   0   9     2500.82     2867.38    124.84 o 
   5   0   9     1862.50     2228.35     80.69 o 
   7   0   9        0.94        1.48      6.68 o 
   9   0   9       99.18      111.11      9.46 o 
  11   0   9      348.08      344.46     16.69 o 
  13   0   9      561.09      547.95     27.45 o 
  15   0   9       56.12       55.65      9.09 o 
  17   0   9        3.31        3.52      6.86 o 
 -17   1   9       48.61       57.59     12.24 o 
 -16   1   9        7.71        5.55      4.85 o 
 -15   1   9       39.04       38.04      6.03 o 
 -14   1   9       28.00       35.13      5.25 o 
 -13   1   9      591.07      583.51     27.92 o 
 -12   1   9      244.34      242.10     16.14 o 
 -11   1   9      171.63      166.20      7.67 o 
 -10   1   9       10.66        8.49      4.23 o 
  -9   1   9      568.52      503.57     25.51 o 
  -8   1   9       17.16       18.52      3.78 o 
  -7   1   9       39.08       44.47      4.89 o 
  -6   1   9       30.05       31.54      5.66 o 
  -5   1   9      619.65      662.94     19.15 o 
  -4   1   9      368.14      422.29     15.12 o 
  -3   1   9        5.77        3.21      2.54 o 
  -2   1   9       96.28       90.57      4.45 o 
  -1   1   9      470.39      508.28     11.11 o 
   0   1   9       16.25       16.30      2.35 o 
   1   1   9      948.47     1031.36     22.06 o 
   2   1   9       44.48       44.78      3.93 o 
   3   1   9       33.18       25.13      3.53 o 
   4   1   9      378.67      441.52     14.10 o 
   5   1   9      528.31      589.26     19.79 o 
   6   1   9        7.11        5.55      8.25 o 
   7   1   9      211.67      248.90      7.47 o 
   8   1   9       25.65       25.85      4.59 o 
   9   1   9      244.71      234.20      8.74 o 
  10   1   9       40.19       53.16      4.85 o 
  11   1   9       67.04       80.25      7.10 o 
  12   1   9      305.39      332.51     12.08 o 
  13   1   9      747.97      788.29     32.00 o 
  14   1   9        2.80       -3.99      3.99 o 
  15   1   9      140.26      143.91     17.81 o 
  16   1   9       12.41       15.89      4.94 o 
  17   1   9       31.98       52.20      6.42 o 
 -16   2   9        5.12        3.34      6.12 o 
 -15   2   9        2.55       -1.30      5.94 o 
 -14   2   9       39.42       32.28      8.16 o 
 -13   2   9       65.48       71.42      9.83 o 
 -12   2   9       56.10       41.55      8.72 o 
 -11   2   9        0.97        3.52      5.38 o 
 -10   2   9      185.27      170.10     10.57 o 
  -9   2   9        2.61        1.30      5.01 o 
  -8   2   9        6.80        6.31      6.12 o 
  -7   2   9      128.02      135.97      8.90 o 
  -6   2   9       38.21       38.03      5.94 o 
  -5   2   9       46.87       51.01      6.12 o 
  -4   2   9       15.08       35.24      5.19 o 
  -3   2   9      263.42      263.40      9.83 o 
  -2   2   9       77.79       54.35      5.94 o 
  -1   2   9      433.27      483.95     12.53 o 
   0   2   9      153.81      146.21      5.51 o 
   1   2   9       28.10       56.83      9.27 o 
   2   2   9       62.58       78.65      7.05 o 
   3   2   9      370.70      356.52     17.62 o 
   4   2   9      218.97      202.19      9.83 o 
   5   2   9        1.77       -1.30      3.71 o 
   6   2   9        0.07       -0.74      4.82 o 
   7   2   9       51.71       43.78      6.86 o 
   8   2   9       34.67       30.24      5.94 o 
   9   2   9      109.51       85.70      8.72 o 
  10   2   9      247.17      198.29     11.50 o 
  11   2   9       39.73       49.53      8.90 o 
  12   2   9        1.39        5.94      7.05 o 
  13   2   9        9.17        6.86      5.75 o 
  14   2   9      107.87      116.68     10.76 o 
  15   2   9        1.31       18.36      6.86 o 
  16   2   9        7.62       18.92      6.86 o 
 -16   3   9        0.66        8.90      6.49 o 
 -15   3   9        0.10       -3.34      5.01 o 
 -14   3   9        0.18        2.23      5.94 o 
 -13   3   9        9.38        8.72      6.31 o 
 -12   3   9        1.07        0.56     10.94 o 
 -11   3   9      698.99      686.15     42.29 o 
 -10   3   9       41.20       50.45      7.98 o 
  -9   3   9       20.97       19.29      8.72 o 
  -8   3   9       29.15       40.99      7.05 o 
  -7   3   9        3.13        1.85      7.79 o 
  -6   3   9       89.25       89.97      7.98 o 
  -5   3   9      274.06      251.72     11.13 o 
  -4   3   9       60.02       86.44      7.42 o 
  -3   3   9      197.45      228.16     13.54 o 
  -2   3   9      421.54      494.53     23.00 o 
  -1   3   9      427.00      457.63     24.11 o 
   0   3   9      110.76      147.19      7.98 o 
   1   3   9      118.56      126.62     10.85 o 
   2   3   9      241.85      264.89     12.43 o 
   3   3   9      274.93      298.09     15.03 o 
   4   3   9        7.75       14.28      5.56 o 
   5   3   9      547.82      481.17     19.85 o 
   6   3   9       14.46       17.44      6.12 o 
   7   3   9        5.29        7.61      5.94 o 
   8   3   9       58.84       49.90      7.61 o 
   9   3   9      161.92      117.79     10.57 o 
  10   3   9       28.20       26.90      7.61 o 
  11   3   9     1051.05     1053.05     58.25 o 
  12   3   9        2.20       11.87      7.42 o 
  13   3   9        1.25        1.30      5.94 o 
  14   3   9        2.27        1.85      7.42 o 
  15   3   9        0.21        1.30      6.12 o 
  16   3   9        2.80       12.98      6.12 o 
 -15   4   9       14.71        8.90      7.98 o 
 -14   4   9        0.01       12.61      6.31 o 
 -13   4   9        0.05        6.86      5.94 o 
 -12   4   9       67.99       70.30     10.20 o 
 -11   4   9       39.22       52.50      8.35 o 
 -10   4   9       53.53       45.08      9.83 o 
  -9   4   9       42.01       37.66      8.16 o 
  -8   4   9      416.34      427.19     22.63 o 
  -7   4   9      348.25      319.24     14.47 o 
  -6   4   9      237.62      198.11     19.29 o 
  -5   4   9      513.03      519.39     24.30 o 
  -4   4   9      154.41      182.34     11.32 o 
  -3   4   9       29.16       13.73      6.31 o 
  -2   4   9      385.71      432.20     14.65 o 
  -1   4   9      121.88      147.86     12.71 o 
   0   4   9       49.25       50.53      7.79 o 
   1   4   9       33.01       38.60      4.85 o 
   2   4   9      339.60      360.05     13.73 o 
   3   4   9      217.15      188.28     11.13 o 
   4   4   9       35.81       50.08      8.53 o 
   5   4   9      214.54      214.62     14.28 o 
   6   4   9      640.27      527.92     27.08 o 
   7   4   9      337.54      271.94     15.95 o 
   8   4   9      487.52      460.21     28.01 o 
   9   4   9      177.38      120.94     12.43 o 
  10   4   9       23.81       28.38      7.23 o 
  11   4   9       18.91       22.44      8.35 o 
  12   4   9       41.09       34.13      8.72 o 
  13   4   9        1.13        8.90      6.68 o 
  14   4   9        2.11        8.53      5.94 o 
  15   4   9       19.77       31.91      7.79 o 
 -14   5   9       15.66       22.63      8.53 o 
 -13   5   9       19.89       12.06      7.79 o 
 -12   5   9        4.40        0.37      5.94 o 
 -11   5   9        7.63       18.73      6.86 o 
 -10   5   9        0.83       10.57      7.42 o 
  -9   5   9        0.92        6.12      6.31 o 
  -8   5   9      137.54      152.48     12.43 o 
  -7   5   9       79.12       75.13     10.76 o 
  -6   5   9       35.22       13.73      7.98 o 
  -5   5   9       69.50       84.96      9.09 o 
  -4   5   9      483.37      538.68     20.22 o 
  -3   5   9       10.74        6.86      6.12 o 
  -2   5   9      154.10      181.60     11.69 o 
  -1   5   9       27.70       42.95      5.66 o 
   0   5   9        0.31       -2.12      4.85 o 
   1   5   9       30.37       44.57      6.37 o 
   2   5   9       70.02       51.94      9.09 o 
   3   5   9        9.45       16.14      7.42 o 
   4   5   9        8.35       -6.49      8.35 o 
   5   5   9       11.81       -4.45      7.42 o 
   6   5   9       29.27       16.69      8.35 o 
   7   5   9        3.69        4.82      6.86 o 
   8   5   9      179.65      138.94     12.61 o 
   9   5   9        0.90        1.48      6.86 o 
  10   5   9       55.60       45.26      9.83 o 
  11   5   9       35.14       26.53      9.27 o 
  12   5   9       44.57       17.25      8.72 o 
  13   5   9       50.79       28.94     10.39 o 
  14   5   9        9.47       11.87      8.53 o 
 -12   6   9        4.59       -2.23      9.46 o 
 -11   6   9       31.15       38.58     10.02 o 
 -10   6   9        7.00       -1.48      8.90 o 
  -9   6   9        0.99       -1.85     10.94 o 
  -8   6   9       23.33       29.12      8.35 o 
  -7   6   9        3.24        1.11      6.86 o 
  -6   6   9       18.30       26.15      9.46 o 
  -5   6   9      176.82      198.85     13.73 o 
  -4   6   9      184.45      226.86     14.10 o 
  -3   6   9        0.53        7.98      7.79 o 
  -2   6   9       80.19      108.70     10.76 o 
  -1   6   9        1.53       -1.23      9.27 o 
   0   6   9       10.60        0.58      6.03 o 
   1   6   9       48.53       62.43      7.65 o 
   2   6   9        5.72       16.69     11.32 o 
   3   6   9        1.97       -3.71      6.31 o 
   4   6   9      277.11      301.06     17.07 o 
   5   6   9      110.16       93.30     11.69 o 
   6   6   9       40.72       36.54      9.27 o 
   7   6   9        8.77       17.81     10.57 o 
   8   6   9        4.81       -7.23     10.02 o 
   9   6   9       16.00       -2.60      7.79 o 
  10   6   9       31.47        0.37     12.98 o 
  11   6   9       30.15       24.67     10.94 o 
  12   6   9        1.77       -1.85     10.57 o 
 -10   7   9        0.57        1.11     10.57 o 
  -9   7   9        5.14       12.98      8.72 o 
  -8   7   9       17.08       22.63     12.61 o 
  -7   7   9        6.38        4.27      7.98 o 
  -6   7   9       33.51       47.67      9.65 o 
  -5   7   9        0.02        2.78      7.79 o 
  -4   7   9        0.91        8.90      7.23 o 
  -3   7   9      107.65      130.96     12.43 o 
  -2   7   9      107.94      140.98     13.17 o 
  -1   7   9        0.05       -2.20      4.81 o 
   0   7   9       61.02       89.83      8.31 o 
   1   7   9        0.26        7.48      5.37 o 
   2   7   9        9.34       15.40      8.16 o 
   3   7   9        0.40        3.52      7.61 o 
   4   7   9       28.69       38.77      9.83 o 
   5   7   9        6.11        9.27      8.53 o 
   6   7   9        9.85       -8.53     10.94 o 
   7   7   9        3.07       -7.79     11.50 o 
   8   7   9       18.00       11.69      8.72 o 
   9   7   9        0.11        3.71      7.23 o 
  10   7   9        2.50       -1.48      8.16 o 
  -7   8   9        2.30       11.87     10.39 o 
  -6   8   9        1.03        3.90      8.16 o 
  -5   8   9        0.13       -1.30     12.43 o 
  -4   8   9        2.73       27.45     11.32 o 
  -3   8   9        5.41        4.64      9.83 o 
  -2   8   9        2.77       -1.11     11.13 o 
  -1   8   9       78.19      105.79      8.72 o 
   0   8   9        2.26       17.93      8.07 o 
   1   8   9       33.48       35.39      8.94 o 
   2   8   9        0.26       -5.01      8.16 o 
   3   8   9        0.05        2.60      9.65 o 
   4   8   9        2.16       17.62     10.02 o 
   5   8   9        1.33       -2.60      7.23 o 
   6   8   9        3.56       -1.85      9.83 o 
   7   8   9       11.16       12.24      9.65 o 
 -16   0  10       31.21       22.82      7.98 o 
 -14   0  10      482.66      425.34     18.92 o 
 -12   0  10      251.13      249.49     13.91 o 
 -10   0  10      135.48      124.65      9.46 o 
  -8   0  10      454.76      443.15     16.88 o 
  -6   0  10       75.03       57.13      6.31 o 
  -4   0  10      157.80      160.45      8.16 o 
  -2   0  10     6825.55     6962.55    203.12 o 
   0   0  10      834.22      901.21     69.47 o 
   2   0  10     3464.79     3370.07    139.68 o 
   4   0  10        5.08        6.12      4.27 o 
   6   0  10      373.06      396.22     13.17 o 
   8   0  10      263.86      260.06     11.50 o 
  10   0  10       55.51       71.42      9.27 o 
  12   0  10        4.02       12.61      7.05 o 
  14   0  10      116.99      125.21     11.50 o 
  16   0  10        5.86       12.61      6.31 o 
 -16   1  10       23.43       23.65      6.41 o 
 -15   1  10        7.80        6.14      6.49 o 
 -14   1  10      292.12      241.29     11.22 o 
 -13   1  10      109.71       99.97      8.35 o 
 -12   1  10        5.99       12.09      4.26 o 
 -11   1  10      411.75      376.29     10.95 o 
 -10   1  10       43.18       32.32      8.53 o 
  -9   1  10       87.92       68.59      6.59 o 
  -8   1  10       92.93       79.90      5.37 o 
  -7   1  10      370.70      392.98     12.86 o 
  -6   1  10      306.64      313.46      9.71 o 
  -5   1  10     1098.95      988.99     30.23 o 
  -4   1  10      307.90      271.16      8.59 o 
  -3   1  10       64.08       57.43      7.42 o 
  -2   1  10      106.59      117.16      5.11 o 
  -1   1  10     5407.06     5335.98    174.02 o 
   0   1  10     1892.93     2220.32     61.03 o 
   1   1  10     8157.76     8373.01    113.32 o 
   2   1  10      108.65      118.86      7.33 o 
   3   1  10      116.85      113.93      5.37 o 
   4   1  10        0.57        2.47      3.08 o 
   5   1  10     1077.33     1039.16     30.23 o 
   6   1  10       23.80       35.72      4.82 o 
   7   1  10      588.24      651.99     36.36 o 
   8   1  10        2.36        7.25      3.87 o 
   9   1  10      165.37      181.87      7.60 o 
  10   1  10       23.52       23.66      8.63 o 
  11   1  10      567.82      562.58     25.32 o 
  12   1  10        0.16       -5.28      5.28 o 
  13   1  10      288.39      272.27     12.06 o 
  14   1  10      309.49      287.77     15.95 o 
  15   1  10        9.34       10.69      5.41 o 
  16   1  10       88.63       97.43      9.43 o 
 -16   2  10        7.88        8.16      8.35 o 
 -15   2  10        7.41       -6.68      6.68 o 
 -14   2  10       84.54       83.47     10.39 o 
 -13   2  10        1.17       12.61      5.94 o 
 -12   2  10      612.93      633.84     33.39 o 
 -11   2  10      150.78      123.35     10.20 o 
 -10   2  10       10.37       15.40      5.75 o 
  -9   2  10      106.32       92.93     10.02 o 
  -8   2  10       85.62       63.07      8.16 o 
  -7   2  10      220.75      183.83     12.98 o 
  -6   2  10      914.09      959.94     45.45 o 
  -5   2  10        9.03       13.91      4.45 o 
  -4   2  10       92.76      104.62      7.23 o 
  -3   2  10      123.85      103.88      7.42 o 
  -2   2  10      972.04     1117.79     48.04 o 
  -1   2  10       14.42       23.65      3.54 o 
   0   2  10      135.03      147.89      6.20 o 
   1   2  10        0.56        3.96      3.08 o 
   2   2  10       75.77       79.39      7.42 o 
   3   2  10       28.79       10.57      5.75 o 
   4   2  10      499.77      469.30     23.00 o 
   5   2  10      271.61      278.61     12.61 o 
   6   2  10      680.49      625.12     30.05 o 
   7   2  10      249.95      200.33     13.36 o 
   8   2  10       72.01       64.18      7.98 o 
   9   2  10      541.18      541.09     21.70 o 
  10   2  10      120.28      113.89      9.27 o 
  11   2  10       25.15       15.03      8.53 o 
  12   2  10      198.62      230.76     14.10 o 
  13   2  10       49.52       55.83      9.09 o 
  14   2  10       99.90       99.24     10.57 o 
  15   2  10        1.64        0.74      5.94 o 
  16   2  10        8.43       11.50      6.68 o 
 -15   3  10        1.33       -5.01      5.38 o 
 -14   3  10       22.69       26.53      8.53 o 
 -13   3  10       33.96       42.66     10.02 o 
 -12   3  10       87.00       71.60     10.20 o 
 -11   3  10        0.57        5.38      6.86 o 
 -10   3  10      145.67      140.05     11.13 o 
  -9   3  10      329.12      306.44     19.29 o 
  -8   3  10      494.72      490.26     20.22 o 
  -7   3  10       18.13       17.62      5.94 o 
  -6   3  10      155.96      160.64     10.39 o 
  -5   3  10       65.86       85.88      7.79 o 
  -4   3  10       34.65       40.81      9.27 o 
  -3   3  10       86.83       84.96      7.61 o 
  -2   3  10      355.98      396.77     15.40 o 
  -1   3  10       86.55       78.97      5.24 o 
   0   3  10        0.14       -2.18      8.07 o 
   1   3  10      371.67      396.67     11.03 o 
   2   3  10        6.79        6.12      5.38 o 
   3   3  10      320.45      316.45     12.98 o 
   4   3  10      195.69      170.47     10.57 o 
   5   3  10       74.22       64.92      8.35 o 
   6   3  10       25.41       12.06      6.12 o 
   7   3  10       20.25       23.56      7.23 o 
   8   3  10       27.33       14.47      6.68 o 
   9   3  10      162.83      167.13     11.87 o 
  10   3  10        0.04        6.12      5.94 o 
  11   3  10       49.83       42.11      8.53 o 
  12   3  10       47.50       48.60      8.53 o 
  13   3  10        0.50       -3.71      5.38 o 
  14   3  10        1.39        5.75      5.56 o 
  15   3  10        0.76        7.79      7.42 o 
 -15   4  10        1.99       -0.37      8.53 o 
 -14   4  10       19.44        4.45      7.23 o 
 -13   4  10        0.20        3.34     10.39 o 
 -12   4  10       72.37       73.64     10.57 o 
 -11   4  10        0.63       -5.94      7.05 o 
 -10   4  10      169.89      183.64     13.91 o 
  -9   4  10      105.27      117.42     12.24 o 
  -8   4  10       56.19       47.49      7.98 o 
  -7   4  10      287.93      353.74     19.85 o 
  -6   4  10        5.37       15.40      6.68 o 
  -5   4  10       52.05       38.03      8.53 o 
  -4   4  10       42.50       43.59      7.61 o 
  -3   4  10      109.86      110.55      9.83 o 
  -2   4  10       20.93       27.45      7.05 o 
  -1   4  10      133.45      151.93      9.46 o 
   0   4  10       25.69       25.59      7.79 o 
   1   4  10       20.66       21.35      4.51 o 
   2   4  10        3.90        8.35      6.68 o 
   3   4  10      417.26      368.58     23.56 o 
   4   4  10       11.70       23.19      9.65 o 
   5   4  10      151.43      113.89     11.13 o 
   6   4  10       33.03        8.16      7.79 o 
   7   4  10       61.42       52.50      9.46 o 
   8   4  10      296.90      240.22     14.47 o 
   9   4  10       61.40       62.33     10.20 o 
  10   4  10       14.81        5.19      5.75 o 
  11   4  10       14.42       10.02      7.42 o 
  12   4  10       22.37       20.59      7.98 o 
  13   4  10        1.72        2.41      7.61 o 
  14   4  10       15.86       19.66      7.05 o 
 -13   5  10       18.76       26.71      8.35 o 
 -12   5  10       39.38       29.68      9.09 o 
 -11   5  10        0.04       -0.74      7.42 o 
 -10   5  10       20.35       27.08      7.05 o 
  -9   5  10      105.71      124.47     12.24 o 
  -8   5  10        0.21        4.27      8.35 o 
  -7   5  10        2.77       -3.71      7.79 o 
  -6   5  10        5.54        6.12      8.53 o 
  -5   5  10       30.22       35.06     10.57 o 
  -4   5  10      176.17      253.57     13.73 o 
  -3   5  10       22.09       25.04      8.35 o 
  -2   5  10        2.15       12.80      7.05 o 
  -1   5  10        8.61        9.43      5.03 o 
   0   5  10       19.48       34.51      5.38 o 
   1   5  10        2.78       -2.60      3.93 o 
   2   5  10      128.13      128.73     11.32 o 
   3   5  10      250.34      219.44     13.36 o 
   4   5  10       10.99        7.79      7.23 o 
   5   5  10       76.78       78.65     10.39 o 
   6   5  10      129.58      109.63     13.17 o 
   7   5  10       11.84        1.11      7.23 o 
   8   5  10       16.26        7.05      8.16 o 
   9   5  10        0.47       -7.98      7.98 o 
  10   5  10       13.69        9.09      7.05 o 
  11   5  10        0.01        0.37     10.57 o 
  12   5  10       14.55       -3.52      9.83 o 
  13   5  10        8.54       17.62      8.35 o 
 -12   6  10       12.44       12.24      7.61 o 
 -11   6  10        0.47       -4.08      8.16 o 
 -10   6  10        2.73        8.16      6.86 o 
  -9   6  10       39.20       43.59      8.90 o 
  -8   6  10        2.26       -3.71      6.49 o 
  -7   6  10        7.77       20.03      9.46 o 
  -6   6  10       11.82       23.74      8.16 o 
  -5   6  10        0.03       -1.85      6.49 o 
  -4   6  10        2.14       11.13      8.72 o 
  -3   6  10        2.58       12.43      6.68 o 
  -2   6  10       56.33       61.03     10.02 o 
  -1   6  10       10.10       18.05      4.91 o 
   0   6  10        0.01        1.05      5.38 o 
   1   6  10        8.67       19.80      7.70 o 
   2   6  10        4.56        1.67      7.23 o 
   3   6  10       90.16      118.35     11.50 o 
   4   6  10        1.36       -5.94      7.98 o 
   5   6  10       12.76       33.02      9.27 o 
   6   6  10        0.99        5.19      8.35 o 
   7   6  10        0.00        6.49      9.27 o 
   8   6  10        0.02       -7.05      9.83 o 
   9   6  10       10.57       -1.48      8.90 o 
  10   6  10       10.88       -7.05      9.46 o 
  11   6  10        1.71       -2.78      8.35 o 
  12   6  10        1.79       -5.38      8.72 o 
  -9   7  10        0.90       -8.72      9.27 o 
  -8   7  10        0.04        0.00      8.35 o 
  -7   7  10        2.22        2.23      9.65 o 
  -6   7  10       12.78       20.78      9.09 o 
  -5   7  10        0.74       -2.41      7.42 o 
  -4   7  10        8.16       11.87      8.16 o 
  -3   7  10        2.50       14.28      9.83 o 
  -2   7  10        0.41        0.74      9.65 o 
  -1   7  10        1.98       -0.40      5.47 o 
   0   7  10       11.69       23.88     12.89 o 
   1   7  10       46.29       41.22      7.42 o 
   2   7  10       10.11       17.25     11.13 o 
   3   7  10       16.00       12.43      8.72 o 
   4   7  10       27.26       54.91     13.91 o 
   5   7  10        2.02        7.79      7.79 o 
   6   7  10        0.02       -7.79      9.27 o 
   7   7  10        0.02        7.42      7.42 o 
   8   7  10        1.00        3.90      7.98 o 
   9   7  10        1.94        2.04      9.46 o 
  -6   8  10        1.50       19.66      8.90 o 
  -5   8  10        5.13       11.32      9.65 o 
  -4   8  10        0.85       -7.79      7.79 o 
  -3   8  10        0.03       -5.01      7.05 o 
  -2   8  10        9.36       27.82      9.83 o 
  -1   8  10        0.47        7.57      5.94 o 
   0   8  10        3.79       15.72      6.44 o 
   1   8  10        1.32       20.56     11.78 o 
   2   8  10        1.33       21.33      9.65 o 
   3   8  10        3.32       -8.90     14.10 o 
   4   8  10        2.23        3.52     14.84 o 
   5   8  10        0.40        5.75     10.76 o 
   6   8  10        1.26       -5.38      7.61 o 
 -15   0  11        0.76        2.60      5.38 o 
 -13   0  11      307.01      291.60     14.84 o 
 -11   0  11      276.11      245.22     13.73 o 
  -9   0  11        2.05        0.37      6.12 o 
  -7   0  11      566.97      554.44     24.86 o 
  -5   0  11      278.20      239.47     10.39 o 
  -3   0  11     1698.27     1736.97     64.37 o 
  -1   0  11     4640.02     4758.75    124.78 o 
   1   0  11      209.34      222.05      9.09 o 
   3   0  11     3813.76     3456.14    161.57 o 
   5   0  11      386.27      394.18     19.66 o 
   7   0  11     1081.95     1065.48     42.48 o 
   9   0  11      543.97      522.35     22.07 o 
  11   0  11       44.27       53.79      7.79 o 
  13   0  11      169.18      186.24     16.14 o 
  15   0  11      144.58      184.94     16.88 o 
 -16   1  11      179.89      194.92     10.79 o 
 -15   1  11       13.25       11.06      5.99 o 
 -14   1  11       76.83       75.91      8.53 o 
 -13   1  11       33.53       29.50      5.75 o 
 -12   1  11       64.20       64.10      6.16 o 
 -11   1  11       47.61       43.40      5.77 o 
 -10   1  11      897.14      904.09     49.62 o 
  -9   1  11       14.20       13.77      4.17 o 
  -8   1  11      927.55      883.04     29.87 o 
  -7   1  11      512.86      509.87     29.49 o 
  -6   1  11      136.92      148.92     14.65 o 
  -5   1  11      147.99      108.46      6.96 o 
  -4   1  11     2556.76     2401.85     64.47 o 
  -3   1  11        0.01        6.65      3.20 o 
  -2   1  11        6.57        9.18      6.49 o 
  -1   1  11        0.37        0.27      2.25 o 
   0   1  11     2733.77     2748.01     63.13 o 
   1   1  11       21.06       14.58      2.64 o 
   2   1  11     2308.74     2244.81     59.35 o 
   3   1  11      181.79      190.09      8.53 o 
   4   1  11      294.76      277.19     18.09 o 
   5   1  11       10.38        2.88      3.67 o 
   6   1  11      639.11      602.91     26.53 o 
   7   1  11     1048.32     1017.56     32.06 o 
   8   1  11       72.20       67.63      5.75 o 
   9   1  11       91.29       96.48     10.29 o 
  10   1  11      440.02      422.70     20.68 o 
  11   1  11        8.97       14.63      4.64 o 
  12   1  11      260.08      271.92     11.97 o 
  13   1  11        7.33       11.35      9.74 o 
  14   1  11        5.97        6.26      4.75 o 
  15   1  11        8.60       18.46      5.23 o 
  16   1  11       79.72       94.68      9.00 o 
 -16   2  11       25.89       26.71     10.02 o 
 -15   2  11       12.53       19.66      7.61 o 
 -14   2  11        8.35        0.93      6.49 o 
 -13   2  11       93.22      112.04     10.57 o 
 -12   2  11        0.81        5.38      6.49 o 
 -11   2  11      154.54      172.32     15.03 o 
 -10   2  11       30.14       24.67      7.98 o 
  -9   2  11      206.35      190.13     14.28 o 
  -8   2  11      515.08      497.50     26.90 o 
  -7   2  11      697.79      776.30     32.83 o 
  -6   2  11      206.92      181.79     10.76 o 
  -5   2  11        0.05       10.57      5.38 o 
  -4   2  11      234.77      246.52     11.13 o 
  -3   2  11     2686.93     2863.11    103.32 o 
  -2   2  11        4.33        7.05      5.75 o 
  -1   2  11     1596.95     1609.76     46.28 o 
   0   2  11       33.46       34.52      5.14 o 
   1   2  11      354.15      319.73      8.98 o 
   2   2  11       83.44       59.91      7.23 o 
   3   2  11     1954.37     1804.31     69.75 o 
   4   2  11      326.27      253.57     13.73 o 
   5   2  11      917.40      847.53     27.08 o 
   6   2  11      176.55      160.08     10.39 o 
   7   2  11      119.12      100.72     10.20 o 
   8   2  11       31.80       42.11      7.98 o 
   9   2  11     1244.16     1306.26     53.42 o 
  10   2  11       77.53       70.30      9.46 o 
  11   2  11       39.59       31.16     10.20 o 
  12   2  11        0.05       -2.04      8.16 o 
  13   2  11       86.50      108.14     10.20 o 
  14   2  11        9.85       10.57      6.86 o 
  15   2  11      103.73      132.07     12.80 o 
 -15   3  11        0.53       -7.98      8.53 o 
 -14   3  11       59.65       65.67     10.39 o 
 -13   3  11        0.25        5.38      8.72 o 
 -12   3  11       52.09       48.79      8.53 o 
 -11   3  11        0.16       -6.49      6.49 o 
 -10   3  11      396.11      383.60     16.51 o 
  -9   3  11        0.17        1.30      5.56 o 
  -8   3  11       96.90      110.00     11.13 o 
  -7   3  11       21.62       19.66      6.31 o 
  -6   3  11     1020.63     1078.47     47.30 o 
  -5   3  11      231.93      243.74     17.44 o 
  -4   3  11      509.16      507.33     15.58 o 
  -3   3  11      266.41      260.99     12.06 o 
  -2   3  11        9.37        9.65      7.61 o 
  -1   3  11        0.11        3.38      9.09 o 
   0   3  11      690.67      723.35     74.94 o 
   1   3  11       21.05       28.05      4.19 o 
   2   3  11      694.08      606.57     29.49 o 
   3   3  11        1.61        0.56      5.56 o 
   4   3  11       73.42       73.46      9.46 o 
   5   3  11      148.57      125.02     10.39 o 
   6   3  11      777.46      728.62     31.72 o 
   7   3  11      308.23      293.27     14.84 o 
   8   3  11      618.83      491.19     34.13 o 
   9   3  11      120.27      103.88     12.61 o 
  10   3  11      141.24      145.06     10.94 o 
  11   3  11        0.10        6.12      5.56 o 
  12   3  11      103.20      106.85     11.50 o 
  13   3  11        2.37       -5.19      5.56 o 
  14   3  11        0.68       -5.01      5.01 o 
  15   3  11        1.35        3.52      6.49 o 
 -14   4  11        5.72        8.53      7.61 o 
 -13   4  11       42.34       42.29     10.39 o 
 -12   4  11        9.75       13.54      7.23 o 
 -11   4  11        2.34        6.86      6.49 o 
 -10   4  11        0.01        8.53      7.05 o 
  -9   4  11      137.27      109.63     10.57 o 
  -8   4  11        7.11        4.08      7.79 o 
  -7   4  11      336.85      346.88     16.51 o 
  -6   4  11      128.98      147.65     11.69 o 
  -5   4  11       14.73        8.16      6.31 o 
  -4   4  11      375.67      427.94     17.99 o 
  -3   4  11      279.95      270.64     20.96 o 
  -2   4  11        0.32        4.82      7.05 o 
  -1   4  11      110.11      122.14     10.20 o 
   0   4  11       12.74        9.55      4.64 o 
   1   4  11       10.63       11.86      4.89 o 
   2   4  11        0.78       10.57      8.16 o 
   3   4  11      530.03      503.06     18.36 o 
   4   4  11       55.12       79.58     13.73 o 
   5   4  11      262.49      224.82     13.54 o 
   6   4  11       46.56       31.72      8.72 o 
   7   4  11       20.18       20.59      7.98 o 
   8   4  11       10.31       -0.56      5.75 o 
   9   4  11      132.31       93.49     12.61 o 
  10   4  11       11.55        5.38      6.49 o 
  11   4  11       37.43       15.21      9.09 o 
  12   4  11        2.35        2.23     10.76 o 
  13   4  11       33.06       42.66      9.27 o 
  14   4  11        0.80        0.37      6.68 o 
 -13   5  11        3.67       10.02      6.68 o 
 -12   5  11        1.88        3.34     11.69 o 
 -11   5  11        0.94       -6.49      6.49 o 
 -10   5  11       38.64       56.39     10.20 o 
  -9   5  11        0.34        9.09      7.23 o 
  -8   5  11        0.14       -7.61      7.61 o 
  -7   5  11        8.71       -2.04      6.68 o 
  -6   5  11        0.60       17.81     11.69 o 
  -5   5  11        0.77        7.23      8.35 o 
  -4   5  11      265.35      299.95     15.21 o 
  -3   5  11       48.87       69.38      9.65 o 
  -2   5  11       63.77       92.93     10.76 o 
  -1   5  11        5.05        8.81      5.52 o 
   0   5  11        8.43        9.55      5.75 o 
   1   5  11        0.85        9.66      5.66 o 
   2   5  11        9.51       16.32      7.23 o 
   3   5  11       55.21       48.60      9.27 o 
   4   5  11       31.81       27.08      9.27 o 
   5   5  11       71.36       76.42     10.76 o 
   6   5  11       41.20       26.34      7.98 o 
   7   5  11        2.63       -5.94      9.83 o 
   8   5  11       15.88        0.74      6.68 o 
   9   5  11       15.40       12.06      7.42 o 
  10   5  11       12.66        2.04      5.75 o 
  11   5  11       10.28       -1.30     11.13 o 
  12   5  11        0.07        1.30      6.86 o 
  13   5  11        3.40        4.82      8.35 o 
 -11   6  11        1.44        9.65      9.27 o 
 -10   6  11        3.23       10.20      8.35 o 
  -9   6  11        0.66       10.57      7.05 o 
  -8   6  11        2.12       -1.85      5.75 o 
  -7   6  11        1.82       -0.56     10.20 o 
  -6   6  11        6.36       21.89      7.98 o 
  -5   6  11       65.53       63.07      9.46 o 
  -4   6  11       41.39       58.25     10.57 o 
  -3   6  11       22.60       32.65      8.53 o 
  -2   6  11        3.79       10.57      9.46 o 
  -1   6  11        3.31        5.12      8.25 o 
   0   6  11        1.90       -6.19      8.21 o 
   1   6  11        1.85        5.89      4.64 o 
   2   6  11       13.24       14.84      8.53 o 
   3   6  11       24.41       13.36      9.65 o 
   4   6  11        8.29       -1.85      6.86 o 
   5   6  11        4.80       -3.71      6.68 o 
   6   6  11        0.23       -9.27     10.20 o 
   7   6  11        1.65       -7.42      7.42 o 
   8   6  11        0.28       -1.48      6.68 o 
   9   6  11       10.18       -3.71     12.61 o 
  10   6  11        1.94       10.57      6.86 o 
  11   6  11        0.28       -7.79      7.79 o 
  -9   7  11        0.06       -1.85     12.61 o 
  -8   7  11        2.18        7.05      9.46 o 
  -7   7  11        0.09       -9.46      9.46 o 
  -6   7  11        1.21       10.20      9.46 o 
  -5   7  11        0.76       -6.68      9.65 o 
  -4   7  11        0.11       -7.05      7.05 o 
  -3   7  11       10.99        9.27      7.23 o 
  -2   7  11       11.22       -0.37      9.27 o 
  -1   7  11        4.86        2.24      6.42 o 
   0   7  11       12.81        9.52      6.36 o 
   1   7  11        0.19        4.72      5.21 o 
   2   7  11        8.44       22.44     11.13 o 
   3   7  11        2.16       26.15      8.72 o 
   4   7  11        5.21       27.27     10.20 o 
   5   7  11        0.65        1.11      8.72 o 
   6   7  11        6.48        5.94      9.46 o 
   7   7  11        2.61       -9.46     11.13 o 
   8   7  11        2.91        5.94      8.53 o 
  -5   8  11        0.16       -3.52      8.72 o 
  -4   8  11        4.66       -3.90     10.20 o 
  -3   8  11        8.41        8.16     11.87 o 
  -2   8  11        1.34       -0.93     13.54 o 
  -1   8  11        0.79       18.42      6.39 o 
   0   8  11        0.20       -4.75     12.24 o 
   1   8  11        2.11        5.14      5.79 o 
   2   8  11        1.82       -6.49      9.09 o 
   3   8  11        0.00       -7.79     10.94 o 
   4   8  11        2.62        0.56      9.83 o 
 -14   0  12       70.60       46.74      9.09 o 
 -12   0  12      292.42      303.10     18.92 o 
 -10   0  12      114.00       96.64      9.65 o 
  -8   0  12     1656.90     1643.86     72.71 o 
  -6   0  12     2166.35     2107.41     86.07 o 
  -4   0  12      568.66      631.61     27.08 o 
  -2   0  12     1476.35     1453.54     59.91 o 
   0   0  12       45.48       56.02      4.64 o 
   2   0  12      409.95      404.19     21.15 o 
   4   0  12     5514.57     5737.54    217.59 o 
   6   0  12       17.91       36.17      6.31 o 
   8   0  12     1107.72     1128.37     53.61 o 
  10   0  12     1237.69     1268.04     55.83 o 
  12   0  12      149.87      147.84     11.13 o 
  14   0  12      137.81      129.48     13.17 o 
 -15   1  12      107.80      105.09      8.26 o 
 -14   1  12       32.63       26.88      4.98 o 
 -13   1  12      126.90      105.45      8.19 o 
 -12   1  12       54.04       43.82      6.02 o 
 -11   1  12       70.79       85.80     12.61 o 
 -10   1  12       27.43       34.44      9.27 o 
  -9   1  12     1061.02     1008.12     55.56 o 
  -8   1  12       19.44       10.93      4.26 o 
  -7   1  12       34.87       34.23      4.72 o 
  -6   1  12      113.64      109.44      6.36 o 
  -5   1  12     2615.81     2587.24     68.47 o 
  -4   1  12      115.39      138.32      6.42 o 
  -3   1  12     1719.72     1736.69     51.94 o 
  -2   1  12      225.54      230.42      7.34 o 
  -1   1  12      121.70      132.26      4.37 o 
   0   1  12     1407.93     1470.54     37.64 o 
   1   1  12      350.58      341.16      7.32 o 
   2   1  12       67.95       84.29      5.77 o 
   3   1  12      283.33      282.10      9.74 o 
   4   1  12       41.87       47.04      6.59 o 
   5   1  12      881.75      841.22     26.23 o 
   6   1  12       16.17       24.71      9.00 o 
   7   1  12     2173.10     2263.73     63.19 o 
   8   1  12       13.53       22.90      4.91 o 
   9   1  12      228.54      251.48      9.18 o 
  10   1  12       23.55       25.26      4.51 o 
  11   1  12      120.29      142.86     13.54 o 
  12   1  12        0.21       -3.56      4.26 o 
  13   1  12        2.03        7.42      4.46 o 
  14   1  12       41.38       34.48      5.96 o 
  15   1  12       50.88       61.82      7.93 o 
 -15   2  12        9.21       -1.48      6.68 o 
 -14   2  12        9.26       -2.97      9.09 o 
 -13   2  12        5.71        6.86      6.49 o 
 -12   2  12        2.19        5.75      6.68 o 
 -11   2  12        0.17       -5.75      5.75 o 
 -10   2  12        2.86        5.75      6.31 o 
  -9   2  12       22.88       25.23      8.53 o 
  -8   2  12     1548.66     1541.83     63.44 o 
  -7   2  12       44.93       51.75      7.98 o 
  -6   2  12      745.82      693.94     27.82 o 
  -5   2  12       86.00       89.59     10.39 o 
  -4   2  12        0.36        5.94      7.61 o 
  -3   2  12       70.52       78.65      8.53 o 
  -2   2  12      672.74      663.52     30.98 o 
  -1   2  12      435.48      399.09      9.83 o 
   0   2  12      479.86      469.32     17.90 o 
   1   2  12       97.34       87.98     11.78 o 
   2   2  12     1513.52     1359.86     55.09 o 
   3   2  12      126.39      112.04     10.20 o 
   4   2  12     1089.88     1072.53     48.41 o 
   5   2  12       44.78       45.82      9.27 o 
   6   2  12      497.34      458.54     23.00 o 
   7   2  12       35.93       32.28      7.61 o 
   8   2  12      936.08      927.29     41.74 o 
   9   2  12      128.81      115.75     10.94 o 
  10   2  12       98.57      121.31     11.32 o 
  11   2  12       49.12       66.41      8.53 o 
  12   2  12        8.06        5.56      7.23 o 
  13   2  12        8.94        5.38     10.20 o 
  14   2  12       45.45       42.11     10.02 o 
  15   2  12       13.07       16.88      7.79 o 
 -14   3  12        0.48        1.85      7.79 o 
 -13   3  12        1.96       -3.15      6.49 o 
 -12   3  12       33.26       15.21      8.72 o 
 -11   3  12      124.69      125.58     11.69 o 
 -10   3  12       16.82       22.63      6.86 o 
  -9   3  12      125.91      117.97     10.39 o 
  -8   3  12      307.01      290.11     14.47 o 
  -7   3  12        0.54       -5.19      5.19 o 
  -6   3  12      111.50      119.83     10.39 o 
  -5   3  12      526.08      488.41     18.36 o 
  -4   3  12        5.28       14.47      7.98 o 
  -3   3  12     1215.65     1291.79     54.16 o 
  -2   3  12      153.64      171.95     10.57 o 
  -1   3  12      111.34      118.55      9.46 o 
   0   3  12      168.14      163.61     15.03 o 
   1   3  12      439.06      408.32     22.44 o 
   2   3  12      180.53      168.43     11.50 o 
   3   3  12       29.99       36.73      7.79 o 
   4   3  12      146.90      131.70     10.94 o 
   5   3  12      428.20      430.90     20.96 o 
   6   3  12       37.21       31.35      7.05 o 
   7   3  12      341.69      352.44     17.99 o 
   8   3  12       78.73       65.29     11.69 o 
   9   3  12       14.41        8.35      6.86 o 
  10   3  12       35.66       46.56      9.09 o 
  11   3  12       28.32       19.29      7.23 o 
  12   3  12       65.65       62.70      9.65 o 
  13   3  12        1.29        5.56      6.68 o 
  14   3  12        3.49        5.56      6.12 o 
 -13   4  12       38.58       34.50      8.72 o 
 -12   4  12        4.58       -3.90      9.65 o 
 -11   4  12        0.07        3.71      6.68 o 
 -10   4  12       43.10       26.34     11.50 o 
  -9   4  12       22.68       16.51      8.53 o 
  -8   4  12       38.96       45.45      8.90 o 
  -7   4  12       16.37       19.48      7.61 o 
  -6   4  12      189.66      187.72     12.43 o 
  -5   4  12        7.79       16.88      6.31 o 
  -4   4  12       71.90      118.53     10.76 o 
  -3   4  12       13.10       21.89      6.68 o 
  -2   4  12      167.23      163.42     11.50 o 
  -1   4  12       40.94       44.33      5.86 o 
   0   4  12       65.79       79.49      6.16 o 
   1   4  12        5.62       13.94      4.51 o 
   2   4  12      178.90      161.01     11.50 o 
   3   4  12        0.11        8.35      7.05 o 
   4   4  12      658.38      650.35     33.95 o 
   5   4  12        0.01       -4.27      5.56 o 
   6   4  12        8.65       14.47      7.23 o 
   7   4  12        0.29       -2.78      7.23 o 
   8   4  12       11.12        7.23      6.86 o 
   9   4  12        1.94        2.23      7.05 o 
  10   4  12       86.41       40.99      8.72 o 
  11   4  12        1.06       -1.30     10.02 o 
  12   4  12       14.42       13.17      7.05 o 
  13   4  12        8.90        5.38      8.35 o 
 -12   5  12        4.86       -6.86     10.76 o 
 -11   5  12       35.82       35.24     10.76 o 
 -10   5  12       10.09       11.50      7.23 o 
  -9   5  12        7.88        1.48      6.31 o 
  -8   5  12       19.95       27.08      7.61 o 
  -7   5  12        4.00       -5.01     11.32 o 
  -6   5  12       15.73       14.65      7.05 o 
  -5   5  12        6.19       12.80      6.31 o 
  -4   5  12       14.35        5.56      6.68 o 
  -3   5  12       20.14       26.90      8.16 o 
  -2   5  12        2.76        3.52      7.98 o 
  -1   5  12        5.08        1.87      4.73 o 
   0   5  12       10.60       21.62     10.02 o 
   1   5  12       82.79       97.71     13.08 o 
   2   5  12        2.13        7.42      6.68 o 
   3   5  12       22.08       24.49      8.53 o 
   4   5  12        9.86       -2.23      7.05 o 
   5   5  12      159.86      164.53     13.54 o 
   6   5  12        1.12        3.34      6.49 o 
   7   5  12       47.93       53.61     11.32 o 
   8   5  12        8.35        2.41      9.83 o 
   9   5  12       10.42       16.51      8.53 o 
  10   5  12       28.17       22.07      9.65 o 
  11   5  12       17.26       -0.37     13.54 o 
  12   5  12        4.01        9.09      8.72 o 
 -10   6  12        0.23       -2.41     10.57 o 
  -9   6  12        2.62       -7.23      9.83 o 
  -8   6  12        9.85        4.45      9.27 o 
  -7   6  12        4.60        4.82      7.05 o 
  -6   6  12        7.40       18.73      8.16 o 
  -5   6  12        0.12       -2.60      7.42 o 
  -4   6  12        0.15       -2.04     12.43 o 
  -3   6  12       16.79       32.46     11.50 o 
  -2   6  12        0.99       -9.27      9.27 o 
  -1   6  12        3.72       10.38      5.30 o 
   0   6  12        8.72        0.45      6.68 o 
   1   6  12       10.12       21.22      6.25 o 
   2   6  12       25.11       42.11      9.65 o 
   3   6  12       16.48       10.20     11.50 o 
   4   6  12       19.45       11.32     10.76 o 
   5   6  12        0.53      -10.02     10.02 o 
   6   6  12        1.92        8.90      7.79 o 
   7   6  12        0.46        2.41      8.72 o 
   8   6  12        1.54        1.85      7.42 o 
   9   6  12        0.10       -6.12     10.20 o 
  10   6  12        0.02       12.43      9.46 o 
  -8   7  12        3.86       19.66     10.02 o 
  -7   7  12        0.09        0.37     10.02 o 
  -6   7  12        2.26       -0.74      6.86 o 
  -5   7  12        0.78       -8.72      8.72 o 
  -4   7  12        1.56        3.15     13.54 o 
  -3   7  12        2.54        4.08      7.23 o 
  -2   7  12        0.65       13.73      9.46 o 
  -1   7  12        0.84        8.65      5.15 o 
   0   7  12        3.48        4.19      6.55 o 
   1   7  12        3.08       -1.23      5.64 o 
   2   7  12        3.77        8.53      7.61 o 
   3   7  12        2.99        4.27      8.16 o 
   4   7  12        4.52       11.32      8.53 o 
   5   7  12        0.01        8.35      8.16 o 
   6   7  12        0.04       12.98      9.27 o 
   7   7  12        1.89       -5.38     11.50 o 
   8   7  12        0.56        8.53     12.61 o 
  -3   8  12        0.53       12.98      9.27 o 
  -2   8  12        3.64       -4.08     13.36 o 
  -1   8  12        2.41        0.34      5.45 o 
   0   8  12        0.14       -4.88     13.63 o 
   1   8  12        0.13        3.71     12.61 o 
   2   8  12        0.85       -0.74      8.16 o 
 -15   0  13       29.57       30.42      7.98 o 
 -13   0  13        2.20        1.85      5.19 o 
 -11   0  13       23.38       24.49      7.61 o 
  -9   0  13      144.23      137.82     15.40 o 
  -7   0  13     3085.04     3014.85    115.75 o 
  -5   0  13       87.30       79.76      8.72 o 
  -3   0  13       67.59       55.28      7.05 o 
  -1   0  13       47.18       56.80      9.18 o 
   1   0  13       51.12       50.26      4.77 o 
   3   0  13       12.41        5.94      6.86 o 
   5   0  13     2553.24     2610.28    102.21 o 
   7   0  13      383.50      419.78     18.92 o 
   9   0  13      405.12      453.91     25.04 o 
  11   0  13        2.51       -0.19      7.05 o 
  13   0  13       35.19       45.26      8.53 o 
  15   0  13       17.57       25.41      7.42 o 
 -15   1  13        1.06        4.99      4.19 o 
 -14   1  13        0.64        3.05      5.28 o 
 -13   1  13       12.22       13.49      4.67 o 
 -12   1  13        7.23        5.98      6.03 o 
 -11   1  13        0.96        3.25      4.33 o 
 -10   1  13       57.72       64.94      6.71 o 
  -9   1  13      141.48      137.08     11.32 o 
  -8   1  13        0.21       -4.00      4.00 o 
  -7   1  13      278.02      309.74      9.63 o 
  -6   1  13      765.29      766.59     51.01 o 
  -5   1  13      381.04      378.95     11.01 o 
  -4   1  13      942.68      949.14     28.96 o 
  -3   1  13       96.22      100.88      6.15 o 
  -2   1  13        1.55        2.33      5.01 o 
  -1   1  13       28.44       26.79      3.19 o 
   0   1  13      171.79      146.05      4.72 o 
   1   1  13        2.21       -2.50      2.75 o 
   2   1  13        5.70        5.59      4.23 o 
   3   1  13       21.72       27.12      7.79 o 
   4   1  13        7.45        9.93      4.41 o 
   5   1  13       70.40       92.90     10.20 o 
   6   1  13     1259.36     1294.95     40.51 o 
   7   1  13      536.76      550.89     32.83 o 
   8   1  13     1099.77     1231.31     51.10 o 
   9   1  13        2.96        8.94      4.65 o 
  10   1  13       33.10       34.25      7.98 o 
  11   1  13        4.57        5.77      4.98 o 
  12   1  13       89.89       96.25      8.26 o 
  13   1  13        2.97        5.01      4.59 o 
  14   1  13        1.31        6.26      4.26 o 
  15   1  13        9.49        6.95      4.62 o 
 -14   2  13       15.35        8.16      6.49 o 
 -13   2  13        1.18       10.94      6.31 o 
 -12   2  13        1.16       -5.75      7.42 o 
 -11   2  13       97.55      116.86     11.32 o 
 -10   2  13        9.66        6.31      6.49 o 
  -9   2  13      135.51      125.95     10.39 o 
  -8   2  13      422.00      432.95     23.93 o 
  -7   2  13      214.10      214.80     12.24 o 
  -6   2  13      186.85      196.81     11.50 o 
  -5   2  13      414.62      389.91     14.84 o 
  -4   2  13      151.21      165.83     10.39 o 
  -3   2  13      151.27      130.96     10.76 o 
  -2   2  13      300.13      299.20     14.10 o 
  -1   2  13      123.18      122.63     12.61 o 
   0   2  13        5.42        4.51      4.64 o 
   1   2  13      325.14      310.51     10.03 o 
   2   2  13       20.00       22.82      6.68 o 
   3   2  13      815.49      746.99     35.43 o 
   4   2  13      107.45      102.02      9.27 o 
   5   2  13       72.55       56.20      9.27 o 
   6   2  13      518.69      502.69     20.03 o 
   7   2  13       21.09       21.89      7.42 o 
   8   2  13       42.21       34.50      9.27 o 
   9   2  13        3.14        6.12      6.12 o 
  10   2  13       22.38       31.16      7.79 o 
  11   2  13       40.71       37.10     10.20 o 
  12   2  13        2.95        0.74      8.72 o 
  13   2  13       43.68       38.58      8.16 o 
  14   2  13       14.69        7.23      7.42 o 
 -14   3  13        2.31       -4.82      7.05 o 
 -13   3  13        3.74       11.69      7.23 o 
 -12   3  13        9.02        6.12      8.35 o 
 -11   3  13        7.13        5.56      6.68 o 
 -10   3  13       13.65       17.81      6.68 o 
  -9   3  13        0.87        3.34      6.49 o 
  -8   3  13        6.07        8.35      5.94 o 
  -7   3  13       35.93       54.16      9.46 o 
  -6   3  13      200.78      194.77     16.32 o 
  -5   3  13       25.91       42.29      7.42 o 
  -4   3  13      124.40      124.10     11.13 o 
  -3   3  13       39.15       35.24      6.68 o 
  -2   3  13      108.50      134.85     10.57 o 
  -1   3  13       34.62       43.11      7.14 o 
   0   3  13       90.33       94.09     10.85 o 
   1   3  13      149.93      140.10      7.21 o 
   2   3  13       10.96       17.25      7.42 o 
   3   3  13       14.64       15.58      6.86 o 
   4   3  13      461.29      468.37     26.71 o 
   5   3  13       64.95       66.59      8.72 o 
   6   3  13      244.68      206.27     12.24 o 
   7   3  13       25.93       24.49      9.65 o 
   8   3  13       16.03        7.61      7.05 o 
   9   3  13       59.61       58.06      9.09 o 
  10   3  13        0.30        1.67      5.94 o 
  11   3  13       14.58        8.72      9.09 o 
  12   3  13       40.77       25.60      8.16 o 
  13   3  13        8.00        4.45      6.86 o 
  14   3  13        0.24        0.19      9.09 o 
 -13   4  13        3.35       12.24      7.61 o 
 -12   4  13        7.35        4.64      6.31 o 
 -11   4  13        4.94        1.85      6.12 o 
 -10   4  13        0.74        8.35      6.86 o 
  -9   4  13       14.27       15.95      6.68 o 
  -8   4  13        6.70        9.83      6.86 o 
  -7   4  13       35.80       38.95      8.53 o 
  -6   4  13       30.52       20.96      7.42 o 
  -5   4  13       82.48       59.91     10.76 o 
  -4   4  13      342.69      360.97     23.00 o 
  -3   4  13       13.27       35.24     10.39 o 
  -2   4  13       68.49       59.36      9.09 o 
  -1   4  13      197.20      190.46     21.05 o 
   0   4  13       28.24       30.32      6.25 o 
   1   4  13        1.25        7.27      4.77 o 
   2   4  13        1.76       11.69      6.68 o 
   3   4  13       27.10        9.83      7.61 o 
   4   4  13        9.92        2.78      7.61 o 
   5   4  13       12.89       19.66      7.23 o 
   6   4  13        0.29       -6.86      6.86 o 
   7   4  13       50.64       54.35     10.02 o 
   8   4  13       15.33       23.00      8.53 o 
   9   4  13        0.18        2.60      7.79 o 
  10   4  13       48.42       23.56     11.69 o 
  11   4  13       14.31       10.20      6.31 o 
  12   4  13        3.04       -2.78      7.98 o 
  13   4  13        2.78       -1.30     10.57 o 
 -11   5  13       12.91       10.94      9.46 o 
 -10   5  13       11.54       34.32      8.35 o 
  -9   5  13       82.13      142.46     13.73 o 
  -8   5  13       37.91       59.17     10.02 o 
  -7   5  13       47.75       32.65     10.57 o 
  -6   5  13        1.80        8.35      6.68 o 
  -5   5  13       34.59       58.80     10.39 o 
  -4   5  13       13.54       21.15     11.50 o 
  -3   5  13        0.08        0.74      6.49 o 
  -2   5  13        0.02       -0.56      6.86 o 
  -1   5  13       10.49       10.29      5.75 o 
   0   5  13       39.63       35.12      5.88 o 
   1   5  13       30.30       41.12      5.88 o 
   2   5  13        9.13        5.19      8.53 o 
   3   5  13      119.59      127.06     12.61 o 
   4   5  13        2.31       -1.30      7.61 o 
   5   5  13       29.19       14.84     13.91 o 
   6   5  13        4.76        9.83      8.53 o 
   7   5  13        0.12       10.20      8.35 o 
   8   5  13       56.13       40.81     10.57 o 
   9   5  13       47.36       37.47     11.87 o 
  10   5  13       16.45        7.98      7.42 o 
  11   5  13       11.92        3.71      7.05 o 
 -10   6  13       11.94        6.12      7.61 o 
  -9   6  13       26.33       21.15     10.76 o 
  -8   6  13        2.77        8.72      7.79 o 
  -7   6  13        1.61       -6.86      6.86 o 
  -6   6  13        0.01        5.56      8.72 o 
  -5   6  13        2.21        2.41      9.27 o 
  -4   6  13       19.75       36.54     10.02 o 
  -3   6  13       38.24       52.87     10.39 o 
  -2   6  13       53.73       79.95     13.73 o 
  -1   6  13       27.33       33.70     11.04 o 
   0   6  13       12.13       11.58      5.81 o 
   1   6  13        5.85       19.44      9.92 o 
   2   6  13        2.88       -3.15      7.79 o 
   3   6  13        1.03        6.49      9.46 o 
   4   6  13        3.59       -4.08      7.61 o 
   5   6  13        7.63        9.09      9.09 o 
   6   6  13       11.47       11.32      9.09 o 
   7   6  13        1.60       -6.86     11.13 o 
   8   6  13       14.98       10.57      9.09 o 
   9   6  13        6.13        0.56     12.98 o 
  -7   7  13        0.07       -7.61      7.61 o 
  -6   7  13        1.03        1.11      9.27 o 
  -5   7  13        0.34       -1.30      8.35 o 
  -4   7  13        3.99        2.04     14.47 o 
  -3   7  13        1.58      -10.94     10.94 o 
  -2   7  13        1.30       -4.27      9.65 o 
  -1   7  13        2.01       -4.76      6.62 o 
   0   7  13        5.78        2.16      5.83 o 
   1   7  13        1.42        3.75      8.12 o 
   2   7  13       19.22       29.68      8.72 o 
   3   7  13        1.01        2.04      9.27 o 
   4   7  13        3.71       11.87      8.16 o 
   5   7  13        0.02       -2.41     10.57 o 
   6   7  13        0.14       14.28      8.53 o 
 -14   0  14       77.33       69.38     10.76 o 
 -12   0  14        1.48        4.82      7.79 o 
 -10   0  14      209.41      184.75     12.80 o 
  -8   0  14        2.93       -1.30     11.13 o 
  -6   0  14     1084.76      997.22     47.86 o 
  -4   0  14       84.71      107.03      8.90 o 
  -2   0  14      875.27      792.25     31.35 o 
   0   0  14     5104.37     5267.77    159.29 o 
   2   0  14      124.39      123.73      9.27 o 
   4   0  14      567.65      549.44     29.68 o 
   6   0  14      924.07      900.58     39.88 o 
   8   0  14      102.66       90.52     12.06 o 
  10   0  14       53.73       30.42      9.09 o 
  12   0  14        0.84       -0.93      6.31 o 
  14   0  14        0.02       -1.67      5.38 o 
 -14   1  14        8.58        3.78      4.98 o 
 -13   1  14        1.23        1.06      4.49 o 
 -12   1  14       14.08       12.38      5.41 o 
 -11   1  14        5.94        8.17      7.88 o 
 -10   1  14       80.27       81.17      6.76 o 
  -9   1  14      339.68      286.43     10.35 o 
  -8   1  14       24.39       16.45      4.59 o 
  -7   1  14        9.70        9.31      4.12 o 
  -6   1  14       21.21       21.19      4.70 o 
  -5   1  14      677.22      595.64     19.48 o 
  -4   1  14      220.53      231.43      9.92 o 
  -3   1  14       84.31       79.71      5.97 o 
  -2   1  14       48.55       58.82      5.38 o 
  -1   1  14      856.41      855.31     29.13 o 
   0   1  14      924.15      958.84     19.81 o 
   1   1  14       26.10       50.06      5.01 o 
   2   1  14      517.27      460.25     15.03 o 
   3   1  14       48.15       44.50      5.10 o 
   4   1  14      100.54      106.69      6.82 o 
   5   1  14        3.82        4.89      4.26 o 
   6   1  14      178.71      173.20     14.10 o 
   7   1  14      136.94      133.61     11.87 o 
   8   1  14        8.75        8.03      4.99 o 
   9   1  14      168.48      152.71     14.75 o 
  10   1  14      141.92      118.63      7.46 o 
  11   1  14       25.13       32.24      6.58 o 
  12   1  14        0.88        4.80      9.09 o 
  13   1  14       46.83       60.59      6.89 o 
  14   1  14        0.41        1.95      4.46 o 
 -14   2  14        0.69       10.02      6.31 o 
 -13   2  14       12.32       21.33      8.53 o 
 -12   2  14       16.41       11.69      7.98 o 
 -11   2  14       32.38       33.57      9.65 o 
 -10   2  14        1.85       13.54      6.31 o 
  -9   2  14       40.54       36.54      8.53 o 
  -8   2  14      165.07      145.98     10.94 o 
  -7   2  14       21.18       33.02      8.35 o 
  -6   2  14        4.71       16.32      6.31 o 
  -5   2  14      213.61      189.02     11.69 o 
  -4   2  14      365.21      349.84     15.95 o 
  -3   2  14      110.13      103.88      9.46 o 
  -2   2  14      159.12      172.14     11.32 o 
  -1   2  14      212.13      217.23      8.45 o 
   0   2  14       61.46       68.91      6.96 o 
   1   2  14      419.59      435.37     11.40 o 
   2   2  14      851.82      806.53     35.06 o 
   3   2  14        0.56       -6.31      6.31 o 
   4   2  14        0.33       -5.75      7.05 o 
   5   2  14       65.94       67.33      9.27 o 
   6   2  14       97.10       99.24     10.39 o 
   7   2  14        7.71        0.74     10.20 o 
   8   2  14        5.75        3.52      8.35 o 
   9   2  14       85.17       98.13     10.39 o 
  10   2  14        1.04        2.97      6.12 o 
  11   2  14        3.07       -7.42      8.35 o 
  12   2  14        3.06       -2.04      6.31 o 
  13   2  14        2.40       12.24      7.23 o 
  14   2  14       14.59       -1.48      9.27 o 
 -13   3  14        0.33       -3.34      7.98 o 
 -12   3  14        0.53       10.57      7.23 o 
 -11   3  14        2.09       11.69     10.76 o 
 -10   3  14        4.68        9.46      5.75 o 
  -9   3  14        0.83        1.30     10.02 o 
  -8   3  14      231.59      253.39     17.07 o 
  -7   3  14       48.98       55.83      9.65 o 
  -6   3  14      512.93      495.09     18.36 o 
  -5   3  14      222.29      237.25     13.73 o 
  -4   3  14       10.30       14.84      7.05 o 
  -3   3  14        3.52       17.81      9.83 o 
  -2   3  14      194.09      220.74     13.36 o 
  -1   3  14       12.32       10.95      5.02 o 
   0   3  14       13.10       15.38      4.65 o 
   1   3  14       15.22       15.00      6.96 o 
   2   3  14       73.61       66.41      8.72 o 
   3   3  14      244.46      234.84     13.36 o 
   4   3  14        0.67        0.00      6.86 o 
   5   3  14      289.60      267.30     21.15 o 
   6   3  14      293.82      251.90     14.28 o 
   7   3  14      194.16      182.53     15.21 o 
   8   3  14      206.00      202.56     14.10 o 
   9   3  14        4.64       -3.15      6.12 o 
  10   3  14        9.18        2.78      6.12 o 
  11   3  14       18.17        5.38      9.09 o 
  12   3  14        2.49       -1.11      7.42 o 
  13   3  14        0.50        3.90      6.31 o 
 -12   4  14        5.56       13.73      7.23 o 
 -11   4  14        0.72        6.12      7.61 o 
 -10   4  14       15.72       10.76      7.61 o 
  -9   4  14       11.61       16.51      7.98 o 
  -8   4  14       62.68       51.75     11.87 o 
  -7   4  14       82.88       99.80     10.57 o 
  -6   4  14      214.55      243.37     14.28 o 
  -5   4  14      152.66      153.78     12.06 o 
  -4   4  14       14.64        6.86      8.90 o 
  -3   4  14       24.87       18.18      7.61 o 
  -2   4  14        1.35       -2.41      6.31 o 
  -1   4  14       45.85       52.79      9.55 o 
   0   4  14       92.21       78.56      7.98 o 
   1   4  14      270.39      295.14     20.87 o 
   2   4  14       26.71       25.97      7.23 o 
   3   4  14       24.25        5.56      6.86 o 
   4   4  14        2.14       -2.60      8.35 o 
   5   4  14       60.27       62.33     12.61 o 
   6   4  14        0.82       -5.94      5.94 o 
   7   4  14        3.40      -10.02     10.02 o 
   8   4  14       67.80       49.90      9.65 o 
   9   4  14        2.40       -4.82      8.16 o 
  10   4  14       15.71       -3.90      8.35 o 
  11   4  14        0.37        2.23      7.23 o 
  12   4  14        2.08       -6.12      6.12 o 
 -11   5  14        3.61       14.28      8.35 o 
 -10   5  14        0.02       -7.98      7.98 o 
  -9   5  14       42.73       40.07     11.13 o 
  -8   5  14       39.41       57.69     10.39 o 
  -7   5  14        5.09        8.53      7.42 o 
  -6   5  14        0.49       16.88      7.23 o 
  -5   5  14       42.98       49.90     10.20 o 
  -4   5  14        0.27        8.53      8.16 o 
  -3   5  14      104.96      112.04     11.32 o 
  -2   5  14        0.83        3.71      7.23 o 
  -1   5  14       16.91       17.25      5.25 o 
   0   5  14       38.62       53.60      7.74 o 
   1   5  14        2.36        1.18     10.39 o 
   2   5  14        0.01        2.41      7.05 o 
   3   5  14       32.21       12.80     10.20 o 
   4   5  14       48.63       44.70      9.27 o 
   5   5  14        8.12        7.23      7.23 o 
   6   5  14       23.41       31.72     10.02 o 
   7   5  14       35.45       43.78     12.06 o 
   8   5  14       90.96       70.86     11.50 o 
   9   5  14       42.94       34.69     12.43 o 
  10   5  14        3.95       15.58      8.90 o 
  -9   6  14       13.41       10.57      8.35 o 
  -8   6  14       23.09       40.44     11.32 o 
  -7   6  14       13.24       19.48      9.46 o 
  -6   6  14       13.38       20.96      8.16 o 
  -5   6  14        0.46       -4.08      6.86 o 
  -4   6  14        0.39       15.03      9.46 o 
  -3   6  14        6.01       18.36      8.35 o 
  -2   6  14       12.04        8.53      7.23 o 
  -1   6  14        0.00        2.86      4.89 o 
   0   6  14       15.34       24.45      7.24 o 
   1   6  14        0.06        9.78      5.70 o 
   2   6  14        1.96        3.71      9.27 o 
   3   6  14       17.48       33.76     10.39 o 
   4   6  14        1.00        5.38      7.05 o 
   5   6  14        1.93       -2.97      7.23 o 
   6   6  14        0.01        2.23      9.09 o 
   7   6  14        5.07        7.05      8.53 o 
   8   6  14       12.24       10.20     12.06 o 
  -5   7  14        4.63       -0.37     13.73 o 
  -4   7  14        9.48        4.64      8.35 o 
  -3   7  14        0.08       -8.16      9.65 o 
  -2   7  14        0.17       12.06      9.83 o 
  -1   7  14        5.47        8.25      6.65 o 
   0   7  14        9.51        8.24      7.35 o 
   1   7  14        1.51        2.31      6.58 o 
   2   7  14        0.72        9.65     10.02 o 
   3   7  14        0.86       -0.19      7.98 o 
   4   7  14        5.41       -8.90      8.90 o 
   5   7  14        0.22       -0.56      8.16 o 
 -13   0  15       39.63       36.17      9.46 o 
 -11   0  15      188.32      175.66     12.80 o 
  -9   0  15      127.31      128.92     11.13 o 
  -7   0  15     4418.81     4316.84    159.34 o 
  -5   0  15      855.75      748.29     40.99 o 
  -3   0  15     1619.51     1459.10     74.38 o 
  -1   0  15     2497.40     2363.64    148.40 o 
   1   0  15      511.05      501.04     14.57 o 
   3   0  15       24.00       42.48      7.61 o 
   5   0  15      963.64      879.25     32.83 o 
   7   0  15     2079.55     2106.11     92.01 o 
   9   0  15      125.05      133.19     13.36 o 
  11   0  15       86.12       67.33      9.83 o 
  13   0  15       35.62       33.95      9.46 o 
 -13   1  15      147.77      120.23     12.61 o 
 -12   1  15      144.58      137.52      9.09 o 
 -11   1  15      335.18      287.86     14.00 o 
 -10   1  15       14.43       15.58      5.70 o 
  -9   1  15      208.54      185.05     12.61 o 
  -8   1  15       84.98       80.03      6.69 o 
  -7   1  15      206.15      179.72      8.65 o 
  -6   1  15      371.35      326.05     28.38 o 
  -5   1  15      450.52      389.91     26.90 o 
  -4   1  15       67.10       82.68      6.81 o 
  -3   1  15     1715.29     1630.50     46.76 o 
  -2   1  15      122.04      122.60      7.15 o 
  -1   1  15       22.53       17.54      3.61 o 
   0   1  15       10.22       17.45      3.36 o 
   1   1  15       47.76       55.99      4.34 o 
   2   1  15      150.43      137.01      8.63 o 
   3   1  15     2118.89     2030.59    169.91 o 
   4   1  15      788.81      815.87     25.58 o 
   5   1  15      745.89      745.03     23.93 o 
   6   1  15      729.41      674.26     48.69 o 
   7   1  15      315.12      310.06     11.30 o 
   8   1  15      560.65      567.04     21.41 o 
   9   1  15       21.66       20.91      5.35 o 
  10   1  15        6.00        8.90      4.84 o 
  11   1  15      216.24      251.54     25.97 o 
  12   1  15      157.61      161.36     16.51 o 
  13   1  15       57.94       69.70      7.59 o 
 -13   2  15        1.70       18.73      7.23 o 
 -12   2  15       26.92       34.69     10.39 o 
 -11   2  15        0.15       -5.19      5.19 o 
 -10   2  15       11.21        5.94      6.49 o 
  -9   2  15       82.53       62.33     10.76 o 
  -8   2  15      297.74      266.37     15.03 o 
  -7   2  15      118.73      146.36     11.69 o 
  -6   2  15      566.53      548.51     19.29 o 
  -5   2  15     3531.50     3364.14    139.49 o 
  -4   2  15       78.94      113.34     10.76 o 
  -3   2  15     1040.91     1006.12     50.83 o 
  -2   2  15      133.73      148.02     10.57 o 
  -1   2  15      189.46      213.96     17.71 o 
   0   2  15      283.73      255.86     12.43 o 
   1   2  15        0.64       -3.55      4.17 o 
   2   2  15     1043.55      958.82     37.28 o 
   3   2  15      331.77      339.46     15.40 o 
   4   2  15       15.07        2.04      6.49 o 
   5   2  15     1055.69      949.92     39.88 o 
   6   2  15      854.39      737.53     33.76 o 
   7   2  15        3.11       -3.15      7.79 o 
   8   2  15       98.46       89.97     10.57 o 
   9   2  15       44.10       28.38      9.09 o 
  10   2  15       30.24       36.54      8.35 o 
  11   2  15        4.73       -2.60      9.46 o 
  12   2  15        3.55        3.90      6.86 o 
  13   2  15       66.23       71.04     10.57 o 
 -12   3  15        0.27        6.68      7.61 o 
 -11   3  15        9.11       17.44      7.61 o 
 -10   3  15       31.88       30.05      8.72 o 
  -9   3  15      248.69      229.64     15.03 o 
  -8   3  15       40.88       33.57     10.76 o 
  -7   3  15      136.09      125.02     11.13 o 
  -6   3  15      127.29      158.23     11.87 o 
  -5   3  15       46.61       40.99      8.90 o 
  -4   3  15        4.83        7.05      6.49 o 
  -3   3  15      879.62      855.50     34.87 o 
  -2   3  15      282.83      298.46     14.28 o 
  -1   3  15      223.55      244.01     10.57 o 
   0   3  15        6.38        0.09      7.05 o 
   1   3  15      247.30      253.21     24.95 o 
   2   3  15       74.48       57.50      8.72 o 
   3   3  15        2.49        3.34     10.02 o 
   4   3  15       38.72       25.97     11.50 o 
   5   3  15     1462.48     1325.18     64.55 o 
   6   3  15      306.89      387.31     18.18 o 
   7   3  15       21.42       12.80     11.13 o 
   8   3  15       32.93       23.19      9.27 o 
   9   3  15        1.87       13.17      7.61 o 
  10   3  15        6.53       -0.74      9.09 o 
  11   3  15        0.16       -7.05      9.27 o 
  12   3  15       34.87       11.50     13.17 o 
 -11   4  15       80.61       69.00     11.32 o 
 -10   4  15      132.55      147.10     13.36 o 
  -9   4  15        1.52       -1.30      8.35 o 
  -8   4  15       49.28       54.54     11.32 o 
  -7   4  15        1.65        2.04      8.53 o 
  -6   4  15       28.68       18.36     10.57 o 
  -5   4  15      139.80      115.38     14.10 o 
  -4   4  15       28.57       23.19      7.42 o 
  -3   4  15      491.33      542.39     23.56 o 
  -2   4  15       17.93       35.80     14.28 o 
  -1   4  15       93.63      118.19     33.85 o 
   0   4  15       23.79       29.21      7.13 o 
   1   4  15       44.87       49.14      6.97 o 
   2   4  15        2.48       -4.45      5.94 o 
   3   4  15      377.61      351.33     18.92 o 
   4   4  15       61.46       88.11     10.57 o 
   5   4  15      307.18      266.74     16.32 o 
   6   4  15       11.03        2.04      6.31 o 
   7   4  15       24.33       18.73     10.02 o 
   8   4  15        8.50        3.15      7.23 o 
   9   4  15        6.49       25.23      8.90 o 
  10   4  15      184.81      146.17     13.73 o 
  11   4  15       69.27       69.38     10.94 o 
 -10   5  15       93.73       87.74     12.61 o 
  -9   5  15        8.98       10.94      9.46 o 
  -8   5  15       12.77       19.48      8.90 o 
  -7   5  15        5.07       10.02      9.46 o 
  -6   5  15       19.01       23.19     10.20 o 
  -5   5  15       45.89       56.76      9.83 o 
  -4   5  15       31.25       39.14      9.27 o 
  -3   5  15       57.11       83.10     14.84 o 
  -2   5  15       82.04      102.21     12.06 o 
  -1   5  15       23.63       10.31     10.76 o 
   0   5  15        4.38        3.33      7.79 o 
   1   5  15       43.38       35.55      6.29 o 
   2   5  15        5.74        5.38      8.35 o 
   3   5  15      237.78      260.62     16.88 o 
   4   5  15        4.37       -7.05      7.05 o 
   5   5  15       10.91       21.89      8.53 o 
   6   5  15        8.56        5.19      7.42 o 
   7   5  15        0.46       -2.78      8.53 o 
   8   5  15       13.08        8.35      8.16 o 
   9   5  15       62.61       48.97     11.32 o 
  -7   6  15        5.39       19.29     10.57 o 
  -6   6  15        0.21       -8.90      9.83 o 
  -5   6  15        3.26        9.65      8.72 o 
  -4   6  15        2.87       -4.82      7.42 o 
  -3   6  15       32.24       62.70     11.13 o 
  -2   6  15        0.56        4.27      8.35 o 
  -1   6  15       37.78       52.87      7.61 o 
   0   6  15       45.64       44.20      8.43 o 
   1   6  15        4.47       10.05      5.94 o 
   2   6  15        0.25       -5.75     10.02 o 
   3   6  15        0.56        1.30      7.23 o 
   4   6  15        3.35       14.28      8.53 o 
   5   6  15        1.82       -3.34     13.54 o 
   6   6  15       29.03       15.95      9.27 o 
   7   6  15        2.58       -1.30      8.16 o 
  -3   7  15        3.07       -1.48     10.76 o 
  -2   7  15        4.65       16.51     11.32 o 
  -1   7  15        0.89       -3.02      6.29 o 
   0   7  15        0.55        6.96      7.44 o 
   1   7  15        3.08        2.41      8.81 o 
   2   7  15       10.21        2.60      8.35 o 
 -12   0  16       11.26       19.29      8.16 o 
 -10   0  16      136.33      139.86     12.24 o 
  -8   0  16     1329.38     1130.41     45.26 o 
  -6   0  16        7.56        1.85      5.19 o 
  -4   0  16        5.42        8.53      7.98 o 
  -2   0  16     1215.72     1300.13     57.87 o 
   0   0  16     2194.01     2163.74     55.40 o 
   2   0  16      486.96      468.19     22.82 o 
   4   0  16      275.52      263.40     13.54 o 
   6   0  16      127.77      123.35     10.57 o 
   8   0  16     1209.63     1201.45     53.79 o 
  10   0  16      139.82      152.48     13.36 o 
  12   0  16        0.83       -1.48      6.68 o 
 -13   1  16       51.46       59.57      7.21 o 
 -12   1  16        0.99        2.55      5.38 o 
 -11   1  16       12.89        7.58      5.84 o 
 -10   1  16       26.24       26.00      5.43 o 
  -9   1  16      299.86      262.43     10.75 o 
  -8   1  16      192.70      160.98     12.43 o 
  -7   1  16      136.81      133.90      8.57 o 
  -6   1  16      376.30      357.85     24.11 o 
  -5   1  16       76.30       63.94      8.00 o 
  -4   1  16       12.22        7.63      5.31 o 
  -3   1  16      813.66      800.26     24.39 o 
  -2   1  16       75.82       89.71      6.69 o 
  -1   1  16     1177.10     1110.38     27.68 o 
   0   1  16       64.02       58.57      4.38 o 
   1   1  16      888.81      856.67     20.41 o 
   2   1  16      145.82      152.40      8.00 o 
   3   1  16      877.80      846.40     37.47 o 
   4   1  16       54.19       56.03      6.42 o 
   5   1  16      106.56      109.06     22.54 o 
   6   1  16        0.04       -2.20      4.79 o 
   7   1  16        4.28        9.10      5.94 o 
   8   1  16      723.71      637.55     24.13 o 
   9   1  16        7.31        1.85      6.36 o 
  10   1  16      110.71       92.17      8.42 o 
  11   1  16       11.87       12.45      5.57 o 
  12   1  16        3.97        6.73      5.95 o 
 -12   2  16       70.68       80.13     11.50 o 
 -11   2  16       91.27       93.49     12.43 o 
 -10   2  16      129.41      180.49     15.21 o 
  -9   2  16        8.95       -4.08      6.31 o 
  -8   2  16       31.83       33.76      7.79 o 
  -7   2  16      914.97      917.27     48.04 o 
  -6   2  16       11.92       10.02      8.72 o 
  -5   2  16      700.06      670.56     26.15 o 
  -4   2  16       19.49       25.23      7.23 o 
  -3   2  16        0.05       11.13      7.23 o 
  -2   2  16        0.04       -6.68      6.86 o 
  -1   2  16      375.58      346.82     10.88 o 
   0   2  16     1153.02     1111.67     80.13 o 
   1   2  16     1080.35     1088.58     34.11 o 
   2   2  16      225.06      197.00     12.24 o 
   3   2  16        6.42       15.77      7.42 o 
   4   2  16        5.44       15.77      6.68 o 
   5   2  16      452.66      412.54     18.73 o 
   6   2  16       74.19       79.39     10.02 o 
   7   2  16      724.93      750.88     41.55 o 
   8   2  16      229.33      218.14     15.77 o 
   9   2  16        5.84       20.59      7.79 o 
  10   2  16      141.72      126.14     12.43 o 
  11   2  16      130.97      122.43     13.36 o 
  12   2  16       24.38       22.44      7.61 o 
 -11   3  16       15.61       -0.74      7.61 o 
 -10   3  16        0.65       -7.42      8.16 o 
  -9   3  16       51.70       62.51     14.65 o 
  -8   3  16       61.20       43.78      8.72 o 
  -7   3  16       88.75       83.84     12.24 o 
  -6   3  16      370.64      353.18     17.25 o 
  -5   3  16      105.81      108.70     11.13 o 
  -4   3  16      206.76      218.51     13.36 o 
  -3   3  16      105.96      134.11     12.06 o 
  -2   3  16        6.06       22.82     12.80 o 
  -1   3  16       32.65       39.20      6.46 o 
   0   3  16       12.69       13.62      6.37 o 
   1   3  16       90.88      102.66      8.13 o 
   2   3  16        0.06       -5.38      8.53 o 
   3   3  16      283.49      298.65     15.40 o 
   4   3  16        2.90       -6.86      6.86 o 
   5   3  16       19.60       17.44     11.13 o 
   6   3  16      785.27      754.41     34.13 o 
   7   3  16       13.02       14.47      8.72 o 
   8   3  16        0.08        7.61      6.68 o 
   9   3  16       64.25       73.27     11.13 o 
  10   3  16       41.92       45.82     10.20 o 
  11   3  16       26.79       45.45     10.02 o 
 -10   4  16       97.75      133.37     13.91 o 
  -9   4  16        0.63        3.15      7.98 o 
  -8   4  16        2.38       11.13      8.90 o 
  -7   4  16      204.18      258.02     16.51 o 
  -6   4  16      381.94      421.07     19.66 o 
  -5   4  16       44.71       53.24     10.20 o 
  -4   4  16        6.66       17.44      7.79 o 
  -3   4  16      233.87      258.02     15.03 o 
  -2   4  16      182.69      191.06     14.10 o 
  -1   4  16      247.50      263.72     11.40 o 
   0   4  16        1.70       -7.78      7.78 o 
   1   4  16      105.32      126.61      8.85 o 
   2   4  16      224.96      204.79     14.84 o 
   3   4  16       75.23       62.88     10.94 o 
   4   4  16       26.97       14.47     10.02 o 
   5   4  16        0.09        9.65      8.16 o 
   6   4  16      178.26      194.77     15.40 o 
   7   4  16       72.72       57.32     12.80 o 
   8   4  16        6.54        5.19      7.23 o 
   9   4  16        3.21       12.80      8.35 o 
  10   4  16      106.37       95.72     13.36 o 
  -9   5  16       33.60       48.60     10.39 o 
  -8   5  16       85.96      122.06     14.47 o 
  -7   5  16       10.30       15.58      9.83 o 
  -6   5  16       41.45       97.57     12.43 o 
  -5   5  16        3.69       12.61      9.27 o 
  -4   5  16        1.13       -7.79      7.79 o 
  -3   5  16        6.14        6.31      6.86 o 
  -2   5  16       31.14       47.12     10.76 o 
  -1   5  16       23.63       14.07      6.09 o 
   0   5  16        3.20        6.73      5.30 o 
   1   5  16        0.54        5.68      8.07 o 
   2   5  16        1.15       11.13      8.16 o 
   3   5  16       31.43       21.33      9.09 o 
   4   5  16        0.16        6.12      7.42 o 
   5   5  16        1.68       11.32      7.79 o 
   6   5  16        7.67       16.14      8.53 o 
   7   5  16       83.08       85.14     16.69 o 
   8   5  16      159.85      181.23     16.51 o 
  -6   6  16        0.18        1.30      9.83 o 
  -5   6  16        5.41       19.85      8.53 o 
  -4   6  16       14.46       38.95     10.39 o 
  -3   6  16        1.11       23.19      8.72 o 
  -2   6  16       12.75       17.44      9.27 o 
  -1   6  16        1.26        1.09      5.17 o 
   0   6  16       31.43       31.68     13.26 o 
   1   6  16        8.59       38.07      7.42 o 
   2   6  16       22.22       20.96      9.46 o 
   3   6  16        3.20       -3.71      8.72 o 
   4   6  16        0.71       14.47      8.53 o 
   5   6  16        2.09        7.42     10.02 o 
 -11   0  17      102.51       99.43     14.10 o 
  -9   0  17       49.39       53.05      8.53 o 
  -7   0  17      296.31      278.06     16.32 o 
  -5   0  17      198.94      208.87     13.73 o 
  -3   0  17       17.45       14.28      5.94 o 
  -1   0  17     2296.67     2246.03     64.52 o 
   1   0  17     1675.45     1575.09     46.82 o 
   3   0  17       24.71       33.02      8.16 o 
   5   0  17       83.56       87.92     11.13 o 
   7   0  17       31.89       35.62      8.72 o 
   9   0  17       15.05       25.78      8.72 o 
  11   0  17      115.22      124.28     12.98 o 
 -12   1  17       71.60       84.98      8.53 o 
 -11   1  17        4.74        8.15      5.86 o 
 -10   1  17        1.67        0.13      5.13 o 
  -9   1  17       93.28       79.65      7.05 o 
  -8   1  17        4.08       11.35      5.04 o 
  -7   1  17       30.14       26.96      6.35 o 
  -6   1  17      103.01      108.72      8.42 o 
  -5   1  17       13.43        9.61      4.51 o 
  -4   1  17        0.31       -0.41      5.03 o 
  -3   1  17       52.02       62.41      6.35 o 
  -2   1  17      888.47      901.55     23.15 o 
  -1   1  17        0.84        4.20      5.58 o 
   0   1  17        0.01        4.91      3.28 o 
   1   1  17        3.87       11.94      3.57 o 
   2   1  17     1029.03      982.01     39.79 o 
   3   1  17       29.24       25.10      7.14 o 
   4   1  17        0.50        4.93      5.66 o 
   5   1  17       50.26       41.71      6.86 o 
   6   1  17        9.72       17.46      5.61 o 
   7   1  17        6.55        8.94      5.41 o 
   8   1  17        0.60        2.77      5.30 o 
   9   1  17       44.21       57.25      6.47 o 
  10   1  17        8.39        5.28      5.84 o 
  11   1  17        2.71       10.63      5.97 o 
 -11   2  17       64.71       66.78     10.20 o 
 -10   2  17       65.79       49.53     11.32 o 
  -9   2  17      279.03      284.18     18.55 o 
  -8   2  17       59.36       72.16     12.43 o 
  -7   2  17        0.12       12.80      6.86 o 
  -6   2  17       77.29       96.27     11.69 o 
  -5   2  17       39.66       47.49      7.98 o 
  -4   2  17        2.40       10.39      7.98 o 
  -3   2  17      216.12      233.72     13.36 o 
  -2   2  17       59.55       63.07      9.83 o 
  -1   2  17      241.81      262.66     11.87 o 
   0   2  17        1.97       -3.52      6.68 o 
   1   2  17      246.14      255.68     12.15 o 
   2   2  17       74.34       64.18      9.09 o 
   3   2  17      297.14      254.13     18.55 o 
   4   2  17        5.29        5.38      7.05 o 
   5   2  17      121.48       80.88     12.06 o 
   6   2  17      193.69      177.70     13.36 o 
   7   2  17        0.71        8.53      8.16 o 
   8   2  17        2.00       10.39      7.05 o 
   9   2  17      180.05      181.60     15.03 o 
  10   2  17       76.50       48.79      9.83 o 
  11   2  17       15.99       25.97     15.21 o 
 -10   3  17        4.38       11.50      7.98 o 
  -9   3  17       71.31       73.27     11.50 o 
  -8   3  17      337.60      350.40     17.99 o 
  -7   3  17       99.16       99.05     12.06 o 
  -6   3  17        0.17       -0.37      8.35 o 
  -5   3  17      142.61      134.48     11.69 o 
  -4   3  17       64.92       68.08     10.20 o 
  -3   3  17       72.24       77.35     10.20 o 
  -2   3  17       68.54       99.43     13.91 o 
  -1   3  17        7.93       11.55      7.05 o 
   0   3  17        4.84       12.47      5.46 o 
   1   3  17       37.11       21.66      5.47 o 
   2   3  17       44.39       59.17     12.43 o 
   3   3  17      193.09      203.49     14.10 o 
   4   3  17      224.77      205.90     14.47 o 
   5   3  17      117.37      104.80     11.32 o 
   6   3  17        3.95       -1.11      6.68 o 
   7   3  17      202.84      217.59     15.95 o 
   8   3  17       79.74       80.88     10.94 o 
   9   3  17       46.43       56.76     10.76 o 
  10   3  17       16.92        6.12      8.16 o 
  -9   4  17       23.05       27.64      9.65 o 
  -8   4  17        7.34        1.30     11.50 o 
  -7   4  17       11.78       18.92      8.72 o 
  -6   4  17      128.26      137.45     15.77 o 
  -5   4  17        1.96       -0.37      8.35 o 
  -4   4  17      106.55      119.64     12.61 o 
  -3   4  17       33.55       41.37     10.20 o 
  -2   4  17        1.85        0.74      8.53 o 
  -1   4  17       17.43       18.94      9.09 o 
   0   4  17       24.35       33.31      6.28 o 
   1   4  17        8.23       19.26      6.01 o 
   2   4  17        9.96       16.14      9.27 o 
   3   4  17        0.74        2.41      8.35 o 
   4   4  17      265.97      271.94     17.81 o 
   5   4  17        0.48       -6.49      7.23 o 
   6   4  17       63.03       78.84     11.50 o 
   7   4  17        0.11       -6.31      9.65 o 
   8   4  17       44.16       20.59      9.65 o 
   9   4  17       68.29       43.78     11.87 o 
  -7   5  17       11.96       27.08      9.83 o 
  -6   5  17        6.59       -7.05     10.02 o 
  -5   5  17        1.87       -7.61      7.61 o 
  -4   5  17       21.95       27.64     11.13 o 
  -3   5  17       89.46      114.26     12.98 o 
  -2   5  17        5.15        1.85     11.50 o 
  -1   5  17        9.05        9.52      7.11 o 
   0   5  17        1.93        3.97      6.71 o 
   1   5  17       15.79       15.56      8.72 o 
   2   5  17       42.99       62.51     10.57 o 
   3   5  17       21.54       17.07     11.50 o 
   4   5  17       36.66       22.82     11.13 o 
   5   5  17        2.68       -1.67      9.27 o 
   6   5  17       10.11        8.35      9.83 o 
   7   5  17       24.72       28.01     12.61 o 
  -3   6  17        0.09        0.37     13.36 o 
  -2   6  17        8.94       14.28     10.39 o 
  -1   6  17       11.44       11.24      8.90 o 
   0   6  17      122.69      196.99     28.75 o 
   1   6  17        2.46        3.90      6.15 o 
   2   6  17        3.04        5.56     10.94 o 
   3   6  17        1.52       -7.79      7.79 o 
 -10   0  18       38.73       33.39      8.90 o 
  -8   0  18       81.11       67.52     12.24 o 
  -6   0  18      878.07      922.84     40.62 o 
  -4   0  18      157.91      199.04     12.98 o 
  -2   0  18        1.95       15.77      6.86 o 
   0   0  18      737.50      747.16     20.27 o 
   2   0  18       65.24       81.80      9.46 o 
   4   0  18      133.90      152.48     12.61 o 
   6   0  18      995.23     1007.79     48.60 o 
   8   0  18      104.05      106.29     12.80 o 
  10   0  18       36.12       40.25      8.53 o 
 -11   1  18        3.18       -2.01      6.10 o 
 -10   1  18        1.14        0.64      4.94 o 
  -9   1  18       39.33       40.01      9.18 o 
  -8   1  18       17.73       19.98      6.03 o 
  -7   1  18      142.60      175.85      9.44 o 
  -6   1  18       53.95       55.70      9.09 o 
  -5   1  18        4.58        4.51      5.30 o 
  -4   1  18        1.07       -3.36      6.21 o 
  -3   1  18      112.94      145.40     10.39 o 
  -2   1  18        3.64        3.22      8.53 o 
  -1   1  18      105.49      115.05      5.79 o 
   0   1  18        0.09       -1.19      3.36 o 
   1   1  18       44.39       47.32      6.29 o 
   2   1  18        1.95        1.06      5.57 o 
   3   1  18      152.34      170.02      8.95 o 
   4   1  18        3.30       -5.08      5.08 o 
   5   1  18        7.31       -4.08      5.86 o 
   6   1  18       52.50       61.86      7.40 o 
   7   1  18       78.49       80.34      9.65 o 
   8   1  18       39.39       52.72      8.44 o 
   9   1  18      103.36      111.23     20.03 o 
  10   1  18        0.60        5.03      5.73 o 
 -10   2  18       15.43       18.18     14.28 o 
  -9   2  18       29.17       29.12      8.16 o 
  -8   2  18        0.31        2.04     10.57 o 
  -7   2  18      115.01      140.42     14.84 o 
  -6   2  18      107.15      105.36     12.43 o 
  -5   2  18       11.67       13.17      8.53 o 
  -4   2  18      361.88      375.26     26.71 o 
  -3   2  18        7.87        6.68      8.16 o 
  -2   2  18       67.78       64.74      9.27 o 
  -1   2  18        1.68        3.79      6.12 o 
   0   2  18      147.81      159.81      8.98 o 
   1   2  18        0.02       -2.85      5.75 o 
   2   2  18      102.44      106.85     13.54 o 
   3   2  18       25.61       23.74     10.02 o 
   4   2  18      195.88      188.09     14.10 o 
   5   2  18       12.65       15.03     10.02 o 
   6   2  18      179.52      198.11     14.65 o 
   7   2  18       61.48       70.86     10.57 o 
   8   2  18       25.85       32.65      8.53 o 
   9   2  18        5.76       13.91      9.27 o 
  10   2  18       17.56       17.44      8.35 o 
  -9   3  18        0.83       10.02      7.42 o 
  -8   3  18       55.06       70.67     11.87 o 
  -7   3  18       56.22       49.16     12.61 o 
  -6   3  18       12.69       19.48      8.90 o 
  -5   3  18      147.08      164.16     13.36 o 
  -4   3  18        0.86       -3.34      7.42 o 
  -3   3  18       27.49       33.02      8.53 o 
  -2   3  18       16.54       -5.01     13.73 o 
  -1   3  18       55.14       58.48      8.10 o 
   0   3  18        1.48       -0.50      5.33 o 
   1   3  18       43.30       39.06      7.43 o 
   2   3  18       13.50        4.45      8.35 o 
   3   3  18       43.00       23.56     11.13 o 
   4   3  18       59.53       55.09     10.20 o 
   5   3  18       40.45       24.67      9.27 o 
   6   3  18       22.72       20.40      9.46 o 
   7   3  18       15.16       18.18      9.65 o 
   8   3  18       24.42       37.28     11.87 o 
   9   3  18        1.71        7.61      9.65 o 
  -8   4  18       21.25       26.15     10.02 o 
  -7   4  18        1.58        7.23      7.61 o 
  -6   4  18        4.34        6.12      9.27 o 
  -5   4  18       11.20       13.54      8.35 o 
  -4   4  18       18.18        9.83     10.20 o 
  -3   4  18        0.84       12.61      7.61 o 
  -2   4  18        0.11       -8.16      8.16 o 
  -1   4  18       10.84        7.57      6.77 o 
   0   4  18       91.73      106.20     14.56 o 
   1   4  18       38.47       28.26      6.95 o 
   2   4  18       26.58       19.66     10.02 o 
   3   4  18        7.75       19.48      8.53 o 
   4   4  18        1.74        4.27      8.35 o 
   5   4  18       12.60       27.64      9.83 o 
   6   4  18       43.61       52.12     11.87 o 
   7   4  18        6.90       14.65     10.20 o 
  -5   5  18        1.58       -5.01      9.65 o 
  -4   5  18       57.50       79.76     12.24 o 
  -3   5  18        0.02       -4.64      7.42 o 
  -2   5  18        9.60       17.44      9.65 o 
  -1   5  18       20.15       19.03      7.73 o 
   0   5  18        2.36        4.43      6.28 o 
   1   5  18        0.37        4.46      6.74 o 
   2   5  18       22.73       26.71     12.80 o 
   3   5  18       25.83       15.40      9.27 o 
   4   5  18       81.91       96.83     13.73 o 
   5   5  18       31.36       27.27      9.46 o 
  -9   0  19       54.53       68.82     10.39 o 
  -7   0  19      130.93      124.47     13.73 o 
  -5   0  19       73.34       85.51     11.32 o 
  -3   0  19       45.41       55.46      9.46 o 
  -1   0  19      128.25       96.34      8.63 o 
   1   0  19       77.38       48.36      6.47 o 
   3   0  19        1.70       12.06      7.79 o 
   5   0  19       90.49       96.64     11.50 o 
   7   0  19      184.65      234.65     17.07 o 
   9   0  19       12.04        4.64      7.79 o 
  -9   1  19        3.45        3.86      5.32 o 
  -8   1  19      205.92      215.27     11.50 o 
  -7   1  19       26.77       18.50      8.07 o 
  -6   1  19       50.69       52.17      8.25 o 
  -5   1  19        2.65        6.87      6.62 o 
  -4   1  19       70.89       67.40      7.75 o 
  -3   1  19        5.41        2.90     13.08 o 
  -2   1  19        7.18       20.79      7.23 o 
  -1   1  19       31.54       23.60      5.81 o 
   0   1  19        0.86        6.22      3.68 o 
   1   1  19        3.82        9.20      3.64 o 
   2   1  19       35.35       50.97     17.16 o 
   3   1  19        0.30        4.63      5.75 o 
   4   1  19      192.05      220.00     10.62 o 
   5   1  19        2.03       -4.45      5.51 o 
   6   1  19        2.53       14.64      6.31 o 
   7   1  19        0.15       -4.73      5.38 o 
   8   1  19      153.34      160.45      9.68 o 
   9   1  19        7.99       -0.20      5.02 o 
  -9   2  19        0.18       -0.93      8.16 o 
  -8   2  19        4.20       -1.67     10.02 o 
  -7   2  19       23.42       15.21      9.27 o 
  -6   2  19        3.37        4.82     10.39 o 
  -5   2  19      237.21      253.02     17.81 o 
  -4   2  19        4.88       -3.71      9.09 o 
  -3   2  19      181.75      200.15     16.51 o 
  -2   2  19       24.03       25.41      8.90 o 
  -1   2  19       15.55       31.37      6.52 o 
   0   2  19       59.20       62.11      7.54 o 
   1   2  19       31.40       35.58      6.49 o 
   2   2  19       20.21       21.15      8.16 o 
   3   2  19       33.91       29.31     10.94 o 
   4   2  19       24.84       36.17      9.65 o 
   5   2  19      117.33      127.44     15.21 o 
   6   2  19       21.48       16.51      9.83 o 
   7   2  19      164.60      156.56     17.25 o 
   8   2  19        1.59       -0.56      7.23 o 
   9   2  19        5.23       -0.56      8.72 o 
  -8   3  19       20.12       14.10      8.72 o 
  -7   3  19       65.14       46.56     14.65 o 
  -6   3  19       39.73       48.23     12.06 o 
  -5   3  19       14.18       19.11     10.20 o 
  -4   3  19       14.98       16.88     10.20 o 
  -3   3  19        5.41        9.83      7.79 o 
  -2   3  19      171.39      159.15     15.21 o 
  -1   3  19        4.00        3.28      4.65 o 
   0   3  19       20.36       19.37      6.10 o 
   1   3  19        9.69        9.46      6.37 o 
   2   3  19      151.02      120.94     12.80 o 
   3   3  19       26.82       43.78     11.50 o 
   4   3  19      108.09      117.97     13.17 o 
   5   3  19       36.10       40.25     12.06 o 
   6   3  19        1.04        4.08      7.79 o 
   7   3  19       62.38       76.98     11.13 o 
  -6   4  19        9.34       22.07      8.53 o 
  -5   4  19      171.58      215.17     15.77 o 
  -4   4  19       44.41       59.36     12.24 o 
  -3   4  19       74.50       98.50     13.17 o 
  -2   4  19        0.35       -8.16      8.16 o 
  -1   4  19        7.99        9.04      5.90 o 
   0   4  19        6.95       11.20      6.82 o 
   1   4  19       77.96       82.09     14.75 o 
   2   4  19        0.96        4.08      8.53 o 
   3   4  19        0.69       -7.42      7.42 o 
   4   4  19       29.12        3.90     11.69 o 
   5   4  19       92.23       87.92     14.47 o 
   6   4  19       12.28       14.10     10.02 o 
  -2   5  19       38.96       44.15     11.50 o 
  -1   5  19       27.05       29.72     11.22 o 
   0   5  19        6.04        5.42      9.37 o 
   1   5  19        4.64       -1.97      7.76 o 
   2   5  19       14.47       19.48      8.90 o 
  -8   0  20        1.76        1.30      7.05 o 
  -6   0  20       37.11       46.56     10.20 o 
  -4   0  20       52.46       66.78     10.57 o 
  -2   0  20       24.05       25.04      9.46 o 
   0   0  20       19.54       32.93      8.90 o 
   2   0  20        1.14        1.85      7.61 o 
   4   0  20        4.04       -6.31      6.31 o 
   6   0  20        1.99       10.57      7.79 o 
   8   0  20        0.57       -8.35      8.35 o 
  -8   1  20        0.11       -5.37      5.37 o 
  -7   1  20        6.40        3.15      6.16 o 
  -6   1  20       24.19       25.38      7.75 o 
  -5   1  20       22.02       19.67      6.65 o 
  -4   1  20       10.11       11.39      5.70 o 
  -3   1  20       40.26       51.53      6.88 o 
  -2   1  20        3.43       13.20      5.47 o 
  -1   1  20        0.25       -0.94      4.98 o 
   0   1  20       27.69       33.68      6.83 o 
   1   1  20        6.97        2.20      4.30 o 
   2   1  20        1.56        3.57      5.28 o 
   3   1  20       38.57       42.19      7.54 o 
   4   1  20       93.10       90.79     12.61 o 
   5   1  20       26.06       25.83      7.39 o 
   6   1  20       32.39       47.18     12.89 o 
   7   1  20        4.39        1.03      6.54 o 
   8   1  20        0.02       18.37      5.23 o 
  -7   2  20       33.04       34.50      9.83 o 
  -6   2  20       40.42       62.33     11.32 o 
  -5   2  20       19.40       24.49      8.90 o 
  -4   2  20        2.61       -2.60      9.83 o 
  -3   2  20       17.69       23.19      8.35 o 
  -2   2  20       13.04       -1.85      7.23 o 
  -1   2  20       33.72       39.98      7.88 o 
   0   2  20        0.08        7.68      6.77 o 
   1   2  20       98.87      113.23      9.30 o 
   2   2  20        4.15       -5.01      6.86 o 
   3   2  20       40.30       46.37     10.02 o 
   4   2  20       16.13       11.13      8.16 o 
   5   2  20        6.15       -2.23     10.02 o 
   6   2  20        7.54        0.93      8.16 o 
   7   2  20        2.76       -2.78     10.76 o 
  -6   3  20       22.81       18.55      9.09 o 
  -5   3  20       40.41       52.50     10.94 o 
  -4   3  20       12.55       16.32     12.06 o 
  -3   3  20        3.58       -2.60      8.90 o 
  -2   3  20       67.90      110.74     12.06 o 
  -1   3  20        8.79        8.07     13.82 o 
   0   3  20       30.47       26.67      8.50 o 
   1   3  20        0.01       13.48      5.68 o 
   2   3  20        1.98        9.46     10.76 o 
   3   3  20       24.25       23.19      9.46 o 
   4   3  20       73.02       73.64     14.47 o 
   5   3  20       45.10       51.75     12.98 o 
   6   3  20       26.62       45.63      9.65 o 
  -3   4  20       13.60       26.34      9.46 o 
  -2   4  20       12.58        4.27      9.83 o 
  -1   4  20        4.56       -5.57      5.57 o 
   0   4  20        0.45        5.28      5.70 o 
   1   4  20       59.94       70.22     19.29 o 
   2   4  20        0.13        1.30      9.83 o 
   3   4  20       39.39       56.95     11.13 o 
  -5   0  21        6.87        7.05     13.91 o 
  -3   0  21       96.30       94.05     12.06 o 
  -1   0  21       33.34       39.21      7.61 o 
   1   0  21        2.84        0.93      6.23 o 
   3   0  21        9.30        2.04      9.83 o 
   5   0  21       29.49       38.95      9.27 o 
  -6   1  21      100.20      120.70     11.96 o 
  -5   1  21        6.25       -5.50      5.50 o 
  -4   1  21        6.80       -0.51      6.03 o 
  -3   1  21       14.88       13.68      6.23 o 
  -2   1  21       22.21       26.69      6.15 o 
  -1   1  21       82.53       77.12      5.98 o 
   0   1  21        0.05        4.80      4.78 o 
   1   1  21        1.36       -3.60      4.13 o 
   2   1  21       21.87       30.54      6.36 o 
   3   1  21        9.15        8.64      9.09 o 
   4   1  21       14.04       10.77      6.22 o 
   5   1  21      125.00      181.75     12.39 o 
   6   1  21        1.11       -4.71      8.81 o 
  -5   2  21       86.42      105.92     11.87 o 
  -4   2  21      190.73      243.74     16.51 o 
  -3   2  21       24.79       25.23     15.21 o 
  -2   2  21        3.94        1.67     11.13 o 
  -1   2  21        7.38        1.58      6.14 o 
   0   2  21      100.41       93.48     11.59 o 
   1   2  21        7.35        4.40      7.37 o 
   2   2  21       99.36       98.87     12.61 o 
   3   2  21       13.09       20.59     11.32 o 
   4   2  21        0.16       -8.53      8.53 o 
   5   2  21       27.98       22.44      9.83 o 
  -3   3  21        7.28        0.19      8.72 o 
  -2   3  21       26.17       44.15     10.57 o 
  -1   3  21       97.22       95.12      9.06 o 
   0   3  21       16.64       39.24      7.13 o 
   1   3  21        1.34        3.76      8.10 o 
   2   3  21       25.49       20.03      9.65 o 
  -2   0  22       15.45       10.94     15.21 o 
   0   0  22       81.56       85.75      8.72 o 
   2   0  22      167.87      156.19     17.25 o 
  -3   1  22       96.99      102.20      9.66 o 
  -2   1  22        2.37        3.20      7.05 o 
  -1   1  22      150.45      160.73      7.20 o 
   0   1  22        0.75       -2.17      4.45 o 
   1   1  22       32.73       39.60      5.32 o 
   2   1  22       17.04       23.20      7.39 o 
                                                 
